# Supplementary material for: Cross-Study Homogeneity of Psoriasis Gene Expression in Skin across a Large Expression Range
Source: PLoS One. 2013 Jan 4;8(1):e52242. doi: 10.1371/journal.pone.0052242 (PMC3537625; doi:10.1371/journal.pone.0052242)
Supplement: Supplemental Table 2 — Complete list of average log (ratio) and p-values for each data set. (XLSX) [file pone.0052242.s002.xlsx]

## Sheet: Groups
Sequence Code	Primary Sequence Name	Asterand log(ratio)	Asterand p-value	NCT00867100 log(ratio)	NCT00867100 p-value	Zaba (Amgen) log(ratio)	Zaba (Amgen) p-value	Zaba (GSE11903) log(ratio)	Zaba (GSE11903) p-value	Gudjonsson High log(ratio)	Gudjonsson High p-value	Gudjonsson Low log(ratio)	Gudjonsson Low p-value	Yao log(ratio)	Yao p-value	Reischl log(ratio)	Reischl p-value
31637_s_at	NR1D1	-0.3	0.00274	-0.22	0.000268	-0.24	0.000513	-0.33	0.000115	-0.32	0.00118	-0.48	0.000184	-0.44	0.00502	-0.26	0.00117
32402_s_at	SYMPK	0.04	0.27	-0.03	0.7	-0.09	0.15	-0.12	0.00947	0.04	0.25	-0.000731	0.99	-0.03	0.65	0.14	0.08
33579_i_at	GALR3	0.17	0.21	0.14	0.4	0.25	0.00706	-0.05	0.21	-0.000618	0.99	0.03	0.59	0.14	0.16	-0.03	0.24
33646_g_at	GM2A	0.91	3.98e-08	0.9	4.18e-11	0.81	7.46e-15	0.64	4.99e-33	0.55	2.81e-31	0.6	1.42e-28	0.53	8.22e-12	0.7	5.08e-13
34063_at	RECQL5	0.18	0.43	-0.03	0.76	0.23	0.15	0.1	0.13	0.04	0.5	0.06	0.13	-0.01	0.79	0.14	0.03
33494_at	ETFDH	0.04	0.15	0.00701	0.83	0.02	0.41	0.06	0.17	0.02	0.6	0.07	0.02	0.05	0.05	-0.05	0.37
34031_i_at	KRIT1	0.05	0.23	0.00679	0.87	0.00511	0.85	-0.03	0.18	-0.07	0.00704	-0.03	0.33	-0.12	2.07e-06	-0.02	0.83
34449_at	CASP2	0.25	0.000466	0.27	5.5e-06	0.15	0.07	-0.01	0.77	-0.00529	0.93	-0.02	0.68	-0.11	0.02	0.02	0.37
34471_at	MYH8	-0.11	0.32	-0.08	0.23	0.04	0.75	-0.04	0.62	0.00339	0.97	-0.02	0.73	0.04	0.57	0.03	0.2
34478_at	RAB11B	0.1	0.1	0.1	0.1	-0.02	0.86	0.02	0.54	0.08	0.1	0.06	0.17	0.03	0.56	0.04	0.19
35436_at	GOLGA2	-0.01	0.79	0.08	0.15	0.05	0.18	-0.03	0.6	-0.13	0.02	-0.12	0.01	-0.12	0.02	0.14	0.15
36711_at	MAFF	0.00387	0.91	0.11	0.00105	0.1	0.00162	0.1	0.000505	0.0091	0.78	0.06	0.01	0.1	0.08	0.05	0.08
36742_at	TRIM15	0.61	0.000509	0.61	1.63e-07	0.41	5.28e-09	0.15	1.98e-05	0.3	1.59e-09	0.26	1.43e-12	0.33	7.61e-13	0.09	1.06e-07
37079_at	YDD19	0.25	4.02e-05	0.24	0.000702	0.19	6.02e-05	0.2	3.34e-05	0.18	1.37e-05	0.15	5.34e-05	0.15	0.00676	0.18	0.000343
37117_at	ARHGAP8	-0.18	0.00303	-0.14	0.18	-0.14	0.00651	-0.12	0.00618	-0.21	0.000178	-0.16	0.000542	-0.1	0.11	-0.08	0.01
37145_at	GNLY	0.21	0.11	0.54	0.00063	0.44	0.01	0.17	0.01	0.44	7.97e-09	0.3	0.000345	0.37	3.49e-05	0.06	0.4
37152_at	PPARD	0.12	0.00566	0.14	0.000468	0.18	9.01e-13	0.41	4.86e-23	0.29	1.05e-11	0.39	6.62e-34	0.46	6.03e-44	0.36	3.64e-44
37170_at	BMP2K	0.09	0.06	0.1	0.02	0.18	4.57e-05	0.03	0.75	0.06	0.14	0.06	0.32	-0.08	0.21	0.18	0.00037
37424_at	CCHCR1	-0.06	0.36	-0.11	0.13	-0.06	0.27	-0.01	0.71	0.11	0.00233	0.16	5.6e-05	0.21	1.58e-06	-0.0058	0.91
37425_g_at	CCHCR1	-0.03	0.38	-0.02	0.67	-0.03	0.34	0.02	0.47	0.09	0.01	0.04	0.15	-0.00192	0.97	0.00229	0.94
37433_at	PIAS2	-0.04	0.22	-0.07	0.05	0.02	0.64	0.06	0.07	0.05	0.06	0.00624	0.85	-0.02	0.53	-0.03	0.35
37462_i_at	SF3A2	-0.28	0.04	-0.15	0.24	-0.07	0.04	-0.14	0.000758	-0.08	0.00562	-0.15	0.06	-0.05	0.35	-0.13	0.00957
37512_at	HSD17B6	-0.17	0.18	-0.07	0.34	-0.02	0.84	-0.15	0.1	-0.13	0.06	-0.12	0.04	-0.02	0.79	-0.22	0.01
37793_r_at	RAD51L3	0.00269	0.95	-0.00443	0.92	0.08	0.31	-0.01	0.68	-0.03	0.49	0.02	0.38	0.00848	0.81	0.07	0.00903
37796_at	LRCH4	-0.04	0.71	-0.12	0.21	-0.11	0.06	0.03	0.53	-0.04	0.34	-0.06	0.28	0.01	0.85	0.03	0.08
37802_r_at	FAM63B	-0.02	0.69	-0.05	0.4	0.04	0.25	-0.00316	0.9	-0.08	0.00424	-0.00144	0.96	-0.03	0.41	0.15	0.000537
37831_at	SIPA1L3	0.00421	0.87	0.00523	0.9	0.02	0.66	-0.04	0.3	0.03	0.29	-0.03	0.26	-0.13	1.22e-05	-0.03	0.32
37860_at	ZNF337	-0.15	0.02	-0.13	0.00841	-0.11	0.00182	-0.06	1.19e-06	-0.07	3.68e-06	-0.07	3.91e-06	-0.04	0.0013	-0.02	0.34
37872_at	JRK	-0.1	0.17	-0.08	0.18	-0.13	0.000355	-0.04	0.09	0.03	0.21	0.04	0.36	-0.05	0.07	0.05	0.0044
38149_at	ARHGAP25	0.00826	0.89	0.12	0.03	0.17	0.00208	0.18	0.00183	0.29	1.44e-06	0.32	7.45e-10	0.26	0.00616	0.08	0.0018
38157_at	DOM3Z	-0.15	0.15	-0.08	0.32	-0.08	0.00788	-0.2	0.03	0.09	0.14	0.16	0.02	-0.06	0.35	0.03	0.89
38158_at	ESPL1	0.07	0.5	0.26	0.000497	0.08	0.13	0.05	0.32	0.16	4.88e-05	0.15	6.26e-06	0.09	0.04	-0.1	1.85e-05
38241_at	BTN3A3	0.08	0.04	-0.000638	0.99	0.03	0.47	0.03	0.65	0.09	0.05	0.1	0.00184	0.11	0.03	-0.05	0.33
38521_at	CD22	-0.08	0.38	-0.01	0.85	-0.04	0.51	0.09	0.000109	0.15	0.11	0.22	0.00491	0.18	0.02	0.18	0.000711
38892_at	KIAA0240	-0.08	8.19e-06	-0.1	0.000225	-0.07	0.01	-0.14	2.24e-12	-0.14	4.16e-10	-0.16	3.43e-19	-0.2	7.05e-18	-0.19	9.47e-07
38918_at	SOX13	-0.24	5.96e-08	-0.25	1.2e-07	-0.25	4.38e-05	-0.19	1.7e-05	-0.14	0.00262	-0.17	0.01	-0.19	0.0079	-0.12	0.000408
38964_r_at	WAS	-0.08	0.57	0.05	0.63	0.13	0.11	0.1	0.00402	0.11	3.45e-05	0.15	9.46e-07	0.22	2.42e-09	0.03	0.44
39248_at	AQP3	0.04	0.0016	0.05	0.02	-0.00168	0.88	0.07	3.52e-08	0.04	0.07	0.11	2.3e-12	0.1	6.4e-05	0.17	1.54e-09
39249_at	AQP3	0.28	2.92e-06	0.22	0.00951	0.13	0.08	0.19	0.0012	0.24	0.0043	0.34	6.56e-05	0.19	0.00651	0.26	5.27e-05
39313_at	WNK1	-0.02	0.85	-0.16	0.03	-0.18	0.03	-0.15	0.08	-0.12	0.00264	-0.07	0.08	-0.19	3.2e-05	0.04	0.21
39318_at	TCL1A	0.29	0.07	0.29	0.00659	0.37	0.000415	0.12	0.03	0.19	0.01	0.13	0.00295	0.11	0.05	0.03	0.36
39582_at	CYLD	0.01	0.44	-0.06	0.00403	-0.04	0.02	-0.08	0.00969	0.00703	0.75	-0.02	0.4	-0.02	0.6	-0.15	0.000997
39650_s_at	PCNXL2	-0.07	0.08	-0.08	0.15	-0.05	0.16	-0.17	0.000194	-0.27	9.94e-10	-0.3	6.84e-13	-0.1	0.03	-0.01	0.7
39966_at	CSPG5	-0.05	0.32	0.03	0.54	-0.03	0.61	-0.09	0.00956	-0.19	2.55e-05	-0.16	7.28e-05	-0.03	0.52	-0.15	0.000191
40016_g_at	MAST4	0.08	0.22	0.12	0.08	0.1	0.06	0.07	0.08	0.08	0.01	0.07	0.00555	0.08	0.03	0.06	0.07
40020_at	CELSR3	0.11	0.13	0.11	0.13	0.04	0.44	-0.06	0.05	0.07	0.04	0.05	0.22	0.06	0.09	0.02	0.48
40359_at	RASSF7	-0.0037	0.97	0.04	0.57	-0.07	0.22	0.02	0.57	0.08	0.00725	0.11	0.01	0.06	0.02	0.05	0.19
40665_at	FMO3	-0.1	0.33	-0.03	0.81	0.08	0.29	0.05	0.49	0.22	0.00762	0.09	0.13	0.09	0.22	-0.1	0.34
40687_at	GJA4	-0.35	0.00256	-0.11	0.22	-0.07	0.29	-0.06	0.24	-0.02	0.69	-0.01	0.68	0.00729	0.92	-0.07	0.09
41037_at	TEAD4	0.08	0.07	0.25	9.37e-09	0.07	0.03	0.12	0.03	0.25	0.000631	0.26	6.13e-06	0.27	3.14e-07	0.15	0.00041
41047_at	C9orf16	-0.02	0.85	0.01	0.83	0.09	0.2	0.1	0.03	0.07	0.03	0.05	0.24	0.12	0.000947	0.1	0.24
41113_at	ZNF500	-0.17	0.03	-0.12	0.04	-0.03	0.73	-0.09	0.01	-0.05	0.02	-0.07	0.02	-0.07	0.02	-0.01	0.71
41386_i_at	KDM6B	0.04	0.08	0.01	0.53	0.1	0.00285	0.1	0.12	0.07	0.01	0.03	0.69	0.03	0.46	0.07	0.11
41387_r_at	KDM6B	-0.00591	0.83	0.02	0.58	0.09	0.00231	0.05	0.03	0.03	0.2	0.02	0.38	0.02	0.53	0.07	0.00254
41397_at	ZNF821	0.08	0.35	0.02	0.75	0.07	0.54	0.09	0.05	-0.00109	0.98	0.04	0.23	0.03	0.53	0.05	0.18
41469_at	PI3	1.15	1.87e-29	1.29	2.38e-28	0.78	4.47e-09	0.84	1.47e-09	1.52	6.17e-44	1.7	0	1.58	0	1.25	0
41644_at	SASH1	-0.1	0.13	-0.06	0.18	-0.04	0.56	-0.11	0.01	-0.07	0.11	-0.07	0.13	-0.15	0.00341	-0.02	0.81
41657_at	STK11	0.1	0.11	0.12	0.06	0.07	0.12	-0.03	0.42	0.1	0.05	0.00691	0.9	0.03	0.59	0.02	0.69
41660_at	CELSR1	-0.02	0.54	-0.03	0.2	-0.04	0.1	-0.04	0.2	-0.03	0.4	-0.05	0.07	-0.11	0.00438	-0.05	0.15
41856_at	UNC5B	0.06	0.47	0.05	0.34	0.1	0.14	0.07	0.1	0.07	0.05	0.07	0.04	0.09	0.0012	0.08	0.00631
41858_at	PGAP2	0.09	0.00684	0.05	0.22	0.02	0.49	0.03	0.26	-0.05	0.36	0.02	0.58	0.13	0.05	-0.03	0.64
31799_at	31799_at	-0.14	0.02	-0.09	0.00722	-0.12	0.000314	-0.06	0.23	-0.08	0.00563	-0.03	0.23	-0.1	0.00658	-0.13	0.00341
31807_at	DDX49	0.1	0.01	0.15	0.00802	0.05	0.64	0.11	1.33e-05	0.15	8.53e-06	0.17	3.21e-14	0.21	2.03e-21	0.08	0.00484
31826_at	FKBP15	-0.04	0.46	0.04	0.37	0.04	0.14	0.01	0.44	0.04	0.03	0.04	0.03	0.07	8.11e-10	0.08	0.0053
31835_at	HRG	0.04	0.58	0.05	0.53	-0.04	0.68	0.02	0.43	-0.06	0.25	0.01	0.75	0.06	0.28	0.03	0.31
31837_at	LMF2	0.01	0.7	0.00301	0.96	-0.03	0.46	-0.08	0.07	0.03	0.26	0.00839	0.77	0.09	0.000154	-0.07	0.05
31845_at	ELF4	-0.07	0.26	0.06	0.35	0.04	0.18	0.02	0.46	0.04	0.06	0.05	0.00114	0.09	0.00202	0.00641	0.85
31846_at	RHOD	-0.03	0.69	0.13	0.08	0.02	0.89	0.03	0.21	0.01	0.65	0.03	0.27	0.06	0.05	-0.03	0.35
31861_at	IGHMBP2	0.02	0.65	0.000603	0.99	-0.0066	0.88	0.02	0.44	0.09	0.00336	0.07	0.03	0.1	0.00605	0.06	0.02
31874_at	GAS2L1	-0.1	0.26	-0.03	0.6	-0.09	0.12	-0.06	0.00357	-0.02	0.43	-0.03	0.21	0.01	0.72	-0.04	0.11
32029_at	PDPK1	-0.06	0.45	-0.05	0.31	-0.07	0.3	0.03	0.44	-0.00444	0.88	0.000371	0.99	0.01	0.75	-0.00287	0.91
32032_at	DGCR14	-0.05	0.55	-0.02	0.82	-0.00971	0.83	-0.04	0.28	0.02	0.17	0.04	0.02	0.03	0.12	-0.08	0.03
32042_at	ENOX2	-0.02	0.48	0.04	0.14	-0.00597	0.76	0.02	0.45	0.04	0.09	0.03	0.17	0.02	0.47	-0.06	0.04
32062_at	LRRC14	-0.23	0.21	-0.04	0.71	-0.06	0.32	-0.02	0.26	0.00994	0.67	-0.00599	0.67	0.04	0.01	-0.09	4.25e-06
32069_at	N4BP1	0.26	1.06e-11	0.27	9.53e-22	0.27	4.38e-24	0.35	8.45e-28	0.23	8.51e-18	0.3	1.4e-45	0.3	8.25e-18	0.29	9.93e-42
32088_at	BLZF1	0.15	0.00011	0.11	5.93e-05	0.15	1.1e-12	0.1	0.000351	0.08	0.06	0.1	0.000894	0.12	8.24e-06	0.06	0.14
32091_at	SLC25A44	0.05	0.00881	0.05	0.00214	0.05	0.05	0.04	0.06	0.09	9.5e-07	0.11	8.96e-16	0.08	6.34e-05	0.03	0.15
32094_at	CHST3	-0.18	0.02	-0.08	0.28	-0.04	0.4	-0.06	0.01	0.06	0.02	0.02	0.38	-0.03	0.39	-0.08	0.000792
32099_at	SAFB2	-0.02	0.44	-0.02	0.62	-0.00657	0.88	-0.06	0.08	-0.03	0.26	-0.01	0.44	-0.09	0.00115	-0.07	0.04
32128_at	CCL18	0.37	0.03	0.33	0.00938	0.51	0.000873	0.5	0.00452	0.6	6.84e-06	0.79	4.84e-15	0.77	0.000253	0.59	0.00071
32137_at	JAG2	-0.05	0.4	-0.07	0.29	-0.02	0.74	-0.13	0.000134	-0.15	3.36e-06	-0.19	1.62e-05	-0.23	9.33e-12	-0.12	0.00201
32625_at	NPR1	-0.64	0.000147	-0.32	0.00761	-0.63	0.00423	-0.19	0.01	-0.18	0.00243	-0.23	8.19e-06	-0.43	0.00701	-0.18	0.00647
32699_s_at	PVR	0.38	0.00372	-0.000166	1	0.02	0.94	0.09	0.00757	0.06	0.03	0.11	4.15e-05	0.11	4.61e-05	0.07	1.27e-05
32723_at	CSTF1	0.03	0.47	0.09	0.00131	0.07	0.03	0.05	0.03	0.04	0.03	0.07	4.72e-07	0.12	7.97e-07	-0.01	0.61
33304_at	ISG20	0.37	0.00358	0.36	0.00781	0.43	0.00677	0.36	1.23e-09	0.42	1.73e-09	0.5	7.47e-14	0.58	1.33e-11	0.29	5.09e-10
33307_at	RRP7A	0.02	0.92	0.26	0.03	0.14	0.12	0.06	0.16	0.17	5.07e-05	0.13	0.00139	0.14	0.01	0.09	0.000502
33322_i_at	SFN	0.04	0.14	0.05	0.02	0.02	0.23	0.04	1.58e-05	0.000643	0.96	0.02	0.09	0.03	0.02	0.07	2.6e-11
33323_r_at	SFN	0.05	0.13	0.06	0.000367	0.04	0.00461	0.05	1.56e-08	0.02	0.1	0.04	5.02e-05	0.05	0.00347	0.09	7.38e-10
33736_at	STOML1	0.00203	0.97	0.03	0.6	0.03	0.58	0.04	0.24	0.09	0.00137	0.17	8.55e-20	0.11	0.0011	-0.03	0.57
33760_at	PEX14	-0.21	0.02	-0.1	0.11	-0.04	0.2	0.01	0.73	-0.02	0.37	-0.02	0.38	-0.14	4.04e-06	-0.04	0.07
33767_at	NEFH	0.23	0.17	0.13	0.17	0.41	2.76e-05	0.35	1.39e-05	0.22	0.01	0.23	6.76e-05	0.38	3.01e-05	0.39	0.000212
33768_at	DMWD	-0.14	0.05	-0.15	0.13	-0.06	0.34	0.00945	0.79	0.03	0.25	0.03	0.22	0.08	0.01	0.08	0.00533
33778_at	TBC1D22A	0.01	0.82	0.07	0.15	0.06	0.12	0.05	0.00436	0.04	0.11	0.08	8.71e-06	0.14	1.16e-11	0.07	0.00287
33814_at	PAK4	-0.05	0.47	0.01	0.86	0.02	0.73	0.04	0.23	0.05	0.11	0.07	0.07	0.07	0.00623	0.04	0.07
34187_at	RBMS2	-0.08	0.07	-0.08	0.11	-0.05	0.46	0.00973	0.81	0.01	0.77	0.02	0.63	0.06	0.1	-0.00536	0.79
34206_at	ARAP1	-0.07	0.24	0.05	0.36	-0.04	0.62	-0.06	0.13	0.02	0.38	-0.02	0.44	0.02	0.55	-0.01	0.69
34210_at	CD52	0.1	0.07	0.08	0.1	0.16	0.09	0.34	0.02	0.19	0.01	0.31	1.36e-06	0.58	1.27e-05	0.06	0.6
34221_at	HMGXB3	-0.06	0.28	0.02	0.79	0.01	0.53	0.04	0.11	0.12	8.11e-10	0.11	2.98e-08	0.08	0.00186	0.02	0.22
34225_at	WHSC2	0.00255	0.91	-0.00478	0.75	-0.000233	0.99	-0.06	0.04	0.000932	0.96	0.00367	0.87	0.00115	0.96	0.00882	0.61
34260_at	TELO2	-0.00174	0.99	-0.05	0.59	-0.02	0.85	-0.05	0.15	0.1	0.000897	0.11	0.000346	0.08	0.03	0.00134	0.95
34689_at	TREX1	-0.15	0.14	-0.03	0.68	-0.14	0.24	-0.08	0.02	-0.07	0.01	-0.07	0.06	0.04	0.21	-0.14	0.000756
34697_at	LRP6	-0.08	0.17	-0.04	0.45	-0.05	0.31	-0.03	0.49	-0.13	8.5e-05	-0.12	0.000383	-0.21	7.55e-05	-0.01	0.63
34726_at	CACNB3	0.05	0.34	0.05	0.29	0.02	0.63	0.00403	0.89	0.05	0.06	0.07	0.00543	0.11	0.000383	0.05	0.02
34764_at	LARS2	-0.03	0.46	0.04	0.32	0.00461	0.89	0.03	0.46	0.09	0.000549	0.11	2.7e-05	0.12	5.85e-05	0.02	0.56
35147_at	MCF2L	-0.19	0.00565	-0.2	5.97e-07	-0.18	6.13e-05	-0.29	0.000244	-0.2	6.65e-08	-0.3	1.05e-13	-0.36	2.72e-14	-0.21	2.11e-08
35148_at	TJP3	-0.3	0.02	-0.36	0.00117	-0.23	0.01	-0.08	0.09	-0.16	0.00827	-0.1	0.09	-0.16	0.00126	-0.19	0.000284
35150_at	CD40	0.18	3.53e-05	0.03	0.46	0.06	0.26	-7.35e-06	1	0.05	0.02	0.02	0.37	0.08	0.00975	0.06	0.11
35156_at	R3HCC1	-0.1	0.09	-0.02	0.64	-0.06	0.35	-0.06	0.09	-0.05	0.04	-0.07	0.000198	0.02	0.28	-0.17	1.59e-08
35160_at	LDB1	-0.01	0.8	-0.1	0.02	-0.08	0.03	0.00742	0.89	-0.00466	0.91	0.04	0.4	-0.12	0.03	0.06	0.03
35179_at	B3GAT3	-0.08	0.00147	-0.11	0.00789	-0.13	0.00273	-0.27	8.81e-07	-0.11	0.0023	-0.11	0.000463	-0.09	0.02	-0.27	0.000278
35201_at	Low quality annotation - HNRNPL	0.07	0.25	0.06	0.26	0.06	0.05	0.05	0.1	0.04	0.29	0.05	0.03	0.02	0.57	0.07	0.000857
35617_at	MAPK7	0.01	0.87	0.13	0.00658	0.11	0.06	0.06	0.15	0.1	0.00119	0.09	0.01	0.09	0.03	0.03	0.3
35626_at	SGSH	0.02	0.68	-0.00508	0.93	0.02	0.61	0.04	0.14	0.02	0.39	0.02	0.56	0.05	0.00966	0.00538	0.85
35666_at	SEMA3F	-0.00251	0.93	-0.05	0.24	-0.03	0.4	-0.01	0.68	-0.04	0.23	-0.03	0.28	-0.00879	0.79	0.05	0.3
35671_at	GTF3C1	-0.06	0.49	-0.06	0.3	-0.1	0.03	-0.11	0.000132	-0.12	0.00223	-0.15	5.72e-08	-0.12	0.00212	-0.22	5.4e-08
35685_at	RING1	-0.02	0.55	-0.02	0.55	-0.00951	0.62	0.00739	0.71	0.00516	0.72	-0.02	0.62	0.04	0.00668	0.03	0.37
35974_at	LRMP	-0.09	0.3	-0.14	0.09	-0.11	0.16	-0.18	0.17	-0.05	0.3	-0.07	0.08	-0.13	0.18	-0.03	0.62
36004_at	IKBKG	-0.02	0.76	0.03	0.54	0.03	0.53	-0.02	0.56	0.12	4.64e-06	0.09	0.00791	0.02	0.47	0.03	0.41
36019_at	STK19	0.1	0.00606	0.1	0.00709	-0.00858	0.86	-0.00163	0.94	0.00309	0.86	0.00392	0.8	0.07	0.0011	-0.05	0.22
36030_at	IFFO1	-0.17	0.000952	-0.16	0.00301	-0.11	0.01	-0.13	0.00431	-0.05	0.2	-0.08	0.08	-0.00574	0.92	-0.06	0.03
36084_at	CUL7	-0.11	0.14	-0.01	0.81	-0.04	0.34	-0.01	0.8	0.01	0.7	-0.03	0.41	0.02	0.61	-0.03	0.46
36475_at	GCAT	-0.05	0.31	0.07	0.31	-0.01	0.88	0.11	0.000892	0.11	8.96e-06	0.11	3.73e-05	0.12	0.000269	0.02	0.43
36499_at	CELSR2	0.01	0.66	0.05	0.25	0.06	0.18	0.03	0.22	0.00168	0.94	0.02	0.48	0.04	0.19	0.11	1.21e-05
36545_s_at	SFI1	-0.18	0.32	-0.09	0.47	-0.18	0.02	-0.16	2.56e-05	-0.06	0.37	-0.11	0.000445	-0.08	0.02	-0.07	0.00216
36552_at	C2CD3	-0.07	0.000297	-0.07	0.03	-0.07	0.000478	-0.09	4.62e-05	-0.07	0.00796	-0.05	0.08	-0.05	0.07	-0.04	0.04
36553_at	ASMTL	-0.27	0.000189	-0.21	0.000236	-0.23	0.00154	-0.25	7.48e-11	-0.19	3.48e-18	-0.2	5e-13	-0.17	4.44e-08	-0.29	2.06e-14
36554_at	ASMTL	-0.16	0.00908	-0.16	0.00986	-0.17	0.03	-0.2	3.94e-05	-0.09	0.0037	-0.15	2.38e-05	-0.12	0.0011	-0.27	4.59e-05
36564_at	RNF19B	0.17	7.46e-06	0.22	0.000892	0.17	3.8e-06	-0.02	0.86	0.22	3.8e-05	0.24	0.00126	0.1	0.15	0.17	0.00082
36566_at	CTNS	0.09	0.35	0.17	0.00141	0.15	5.79e-06	0.16	9.98e-06	0.11	0.0093	0.19	2.76e-11	0.23	3.6e-07	0.05	0.11
36829_at	PER1	-0.27	0.05	-0.2	0.00891	-0.3	2.42e-05	-0.22	2.58e-06	-0.18	0.000603	-0.27	4.03e-11	-0.21	0.00236	-0.12	0.04
36830_at	MIPEP	0.05	0.09	0.09	0.03	-0.03	0.25	-0.06	0.06	-0.03	0.38	-0.04	0.12	-0.00234	0.95	-0.12	0.000889
36865_at	ANGEL1	0.03	0.45	0.03	0.25	0.06	0.00921	0.04	0.26	0.03	0.35	0.00979	0.74	0.06	0.03	0.02	0.52
36888_at	HAUS5	0.04	0.23	0.05	0.04	0.05	0.29	-0.04	0.32	-0.04	0.2	-0.05	0.03	-0.06	0.07	0.00237	0.92
36907_at	MVK	0.06	0.34	0.11	0.04	0.1	0.04	-0.000147	1	0.05	0.16	0.04	0.16	0.07	0.00186	0.06	0.02
36920_at	MTM1	0.06	0.05	0.05	0.16	0.02	0.36	-0.03	0.44	-0.05	0.11	-0.05	0.04	-0.04	0.19	-0.03	0.55
37201_at	ITIH4	-0.12	0.21	-0.11	0.2	-0.03	0.61	-0.11	0.02	-0.09	0.08	-0.07	0.09	-0.03	0.47	-0.05	0.01
37226_at	BNIP1	0.1	0.05	0.18	3.17e-06	0.14	0.000905	0.05	0.00733	0.07	0.02	0.04	0.08	0.12	7.6e-05	0.03	0.2
37232_at	KIAA0586	0.07	0.03	0.09	0.0053	0.01	0.71	-0.00132	0.96	0.04	0.2	0.00648	0.81	-0.04	0.18	-0.04	0.04
37254_at	ZNF133	-0.05	0.28	-0.06	0.38	-0.1	0.02	-0.05	0.07	-0.02	0.37	0.000984	0.96	-0.02	0.35	-0.05	0.09
37278_at	TAZ	-0.04	0.66	0.00825	0.9	-0.05	0.17	-0.00287	0.92	0.03	0.27	0.05	0.05	-0.01	0.78	-0.00371	0.88
37547_at	BBS9	-0.18	0.02	-0.2	1.72e-05	-0.14	0.08	-0.12	0.06	-0.18	0.000694	-0.09	0.01	-0.24	0.000919	0.01	0.82
37549_g_at	BBS9	-0.1	0.04	-0.03	0.43	-0.08	0.04	-0.06	0.02	-0.09	0.00815	-0.09	0.000298	-0.02	0.46	-0.12	1.65e-05
37566_at	KIAA1045	0.00252	0.96	0.04	0.49	0.17	0.00408	0.02	0.58	0.000118	1	-0.02	0.51	0.02	0.46	-0.06	0.09
37577_at	ARHGAP19	0.07	0.03	0.08	0.01	0.03	0.23	-0.04	0.25	-0.000556	0.98	-0.03	0.11	-0.03	0.3	-0.13	5.62e-05
37586_at	ZNF142	-0.12	0.16	-0.07	0.52	-0.04	0.39	-0.03	0.68	0.03	0.45	0.000528	0.99	-0.02	0.64	-0.04	0.17
37590_g_at	37590_g_at	-0.26	0.000225	-0.34	3.86e-07	-0.2	0.000916	-0.23	5.48e-05	-0.17	2.03e-06	-0.21	2.43e-09	-0.22	3.4e-07	-0.18	0.00321
37892_at	COL11A1	-0.17	0.34	-0.28	0.06	-0.17	0.12	-0.25	0.03	-0.16	0.18	-0.13	0.25	0.03	0.85	-0.12	0.55
37943_at	ZFYVE26	-0.04	0.6	0.03	0.47	0.04	0.31	-0.02	0.31	0.03	0.23	0.00286	0.91	-0.002	0.93	-0.12	0.01
37950_at	PREP	0.15	7.06e-07	0.18	2.02e-07	0.1	1.74e-06	0.09	2.73e-05	0.1	0.000158	0.14	1.59e-11	0.08	0.00646	0.09	0.000689
37953_s_at	ACCN2	-0.36	0.000138	-0.15	0.03	-0.22	0.00157	-0.34	0.000318	-0.15	0.02	-0.17	0.00271	-0.12	0.09	-0.04	0.27
37965_at	PARVB	-0.17	0.00328	-0.15	0.00174	-0.16	0.000111	-0.13	0.04	-0.01	0.85	-0.04	0.5	-0.12	0.08	-0.12	0.00322
37966_at	PARVB	-0.27	0.00154	-0.23	0.00643	-0.21	0.00038	-0.17	0.00113	-0.07	0.13	-0.09	0.05	-0.13	0.03	-0.1	0.00773
37986_at	EPOR	-0.13	0.06	-0.16	0.00915	-0.11	0.05	-0.08	0.02	-0.05	0.12	0.00224	0.94	-0.04	0.37	-0.03	0.24
37996_s_at	DMPK	-0.11	0.2	-0.17	0.05	-0.11	0.0044	-0.09	0.03	-0.08	0.03	-0.05	0.32	-0.08	0.03	-0.09	0.000131
38269_at	PRKD2	-0.05	0.31	-0.08	0.15	-0.07	0.21	-0.08	0.02	-0.04	0.05	-0.06	0.02	-0.06	0.00497	-0.06	0.2
38290_at	RGS14	0.09	0.3	0.05	0.44	0.02	0.56	0.05	0.12	0.15	2.53e-08	0.19	1.01e-18	0.19	4.02e-07	0.08	9.64e-08
38340_at	HIP1R	0.12	0.000178	0.06	0.22	0.06	0.38	0.1	0.00811	0.07	0.03	0.13	9.89e-05	0.06	0.15	0.14	1.95e-07
38671_at	PLXND1	-0.17	0.00334	-0.14	0.00994	-0.12	0.03	-0.21	0.02	-0.03	0.48	-0.02	0.49	-0.1	0.13	-0.08	0.05
38691_s_at	SFTPC	0.07	0.16	-0.08	0.17	0.00381	0.92	-0.00766	0.79	-0.08	0.01	-0.05	0.24	-0.09	0.13	-0.00402	0.89
38703_at	DNPEP	-0.04	0.33	-0.03	0.46	-0.03	0.19	-0.01	0.64	0.04	0.0091	0.07	3.04e-10	0.09	1.31e-09	0.03	0.17
38707_r_at	E2F4	0.11	0.07	0.19	0.000458	0.14	0.01	0.04	0.11	0.07	0.03	0.04	0.07	0.11	7.3e-09	0.07	0.00329
38710_at	OTUB1	0.01	0.86	0.13	0.00676	0.08	0.03	-0.05	0.18	0.04	0.11	0.16	0.0041	0.11	1.15e-05	0.1	0.0017
39402_at	IL1B	0.72	0.00355	1.17	6.71e-06	1.29	7.93e-09	0.54	0.000113	0.54	3.39e-05	0.54	5.23e-07	0.56	3.65e-07	0.29	2.19e-06
39705_at	SIN3B	-0.2	0.06	-0.18	0.05	-0.09	0.000134	0.06	0.22	-0.02	0.57	0.00861	0.82	-0.06	0.08	0.04	0.31
39729_at	PRDX2	-0.07	0.08	-0.04	0.27	-0.06	0.37	-0.07	0.000965	-0.05	0.02	-0.04	0.05	-0.01	0.64	-0.1	0.02
39763_at	HPX	-0.54	0.00892	-0.58	0.00282	-0.39	1.84e-05	-0.04	0.28	0.02	0.52	-0.08	0.18	0.13	0.00464	0.00901	0.63
40093_at	BCAM	-0.28	0.00183	-0.25	0.00809	-0.13	0.14	-0.06	0.24	-0.1	0.000768	-0.17	1.88e-06	-0.14	0.05	-0.37	2.99e-10
40148_at	APBB2	-0.03	0.42	-0.03	0.3	0.04	0.15	0.06	0.11	-0.00138	0.96	-0.02	0.34	-0.05	0.17	-0.02	0.55
40149_at	SH2B1	-0.36	0.06	-0.09	0.41	-0.13	0.03	-0.04	0.19	-0.04	0.04	-0.03	0.44	-0.03	0.1	-0.04	0.00373
40420_at	STK10	0.00792	0.84	0.06	0.06	0.06	0.04	0.05	0.05	0.01	0.68	0.02	0.28	0.1	0.000644	0.00771	0.82
40446_at	PHF1	-0.14	6.91e-05	-0.19	2.17e-06	-0.2	5.86e-08	-0.18	1.97e-07	-0.12	1.41e-06	-0.14	4.19e-13	-0.15	4.61e-05	-0.19	4.66e-07
40465_at	DDX23	0.04	0.1	0.02	0.59	0.03	0.33	0.06	0.21	0.01	0.33	0.05	0.00275	0.04	0.06	-0.18	0.07
40472_at	LPCAT4	-0.06	0.13	-0.09	0.06	-0.19	5.05e-06	-0.26	0.00787	-0.17	0.00113	-0.15	0.00471	-0.34	7.64e-09	-0.46	7.63e-06
40489_at	ATN1	-0.07	0.28	-0.05	0.57	-0.06	0.24	-0.08	0.05	0.01	0.85	-0.09	0.26	-0.14	0.00113	-0.02	0.46
40829_at	WDTC1	-0.11	0.15	-0.09	0.06	-0.08	0.02	-0.1	0.02	-0.07	0.0087	-0.07	0.14	-0.08	0.00699	-0.19	4.44e-05
40837_at	TLE2	-0.36	2.05e-05	-0.33	1.82e-07	-0.39	7.04e-09	-0.53	5.21e-15	-0.29	2.69e-05	-0.33	2.53e-08	-0.42	5.3e-06	-0.27	5.39e-14
40850_at	FKBP8	-0.04	0.64	0.02	0.67	-0.03	0.82	-0.49	0.06	0.11	0.37	0.04	0.77	-0.02	0.82	-0.0013	0.99
41160_at	MBD3	-0.07	0.52	0.03	0.72	0.00638	0.92	-0.16	0.00017	0.02	0.52	0.0052	0.9	-0.02	0.74	-0.24	3.74e-05
41220_at	2012-09-09	-0.04	0.29	-0.000315	0.99	0.02	0.58	-0.03	0.07	-0.00188	0.88	-0.05	0.26	0.04	0.05	0.00367	0.92
32209_at	FAM89B	-0.07	0.45	-0.00244	0.96	-0.03	0.7	-0.01	0.49	0.01	0.34	0.03	0.19	0.03	0.06	-0.03	0.43
32259_at	EZH1	-0.2	0.000542	-0.19	1.16e-06	-0.2	4.32e-16	-0.19	9.36e-16	-0.22	4.51e-11	-0.24	2.37e-22	-0.24	9.2e-18	-0.17	2.07e-07
32811_at	MYO1C	-0.05	0.28	-0.04	0.34	-0.00386	0.93	-0.03	0.45	-0.01	0.48	0.03	0.45	0.04	0.41	0.03	0.62
32836_at	AGPAT1	-0.22	0.03	-0.26	0.00497	-0.18	0.03	-0.07	0.24	-0.05	0.46	-0.12	0.01	-0.13	0.00365	-0.08	0.1
32837_at	AGPAT2	-0.07	0.17	-0.03	0.66	0.00596	0.9	-0.08	0.06	-0.00544	0.87	-0.03	0.53	0.02	0.87	-0.000977	0.98
33850_at	MAP4	-0.07	0.14	-0.12	9.02e-05	-0.09	3.3e-06	-0.28	1.81e-16	-0.11	0.000106	-0.13	1.72e-06	-0.15	0.00124	-0.26	1.27e-14
34406_at	PACS2	-0.15	0.03	-0.13	0.04	-0.16	0.000501	-0.12	0.01	-0.07	0.00298	-0.07	0.00958	-0.03	0.38	-0.04	0.14
34408_at	RTN2	-0.23	0.00645	-0.17	0.00563	-0.23	0.00966	-0.06	0.00477	-0.07	0.06	-0.08	0.00521	-0.02	0.63	-0.07	0.00171
34846_at	CAMK2B	-0.1	0.04	-0.06	0.16	-0.06	0.17	0.05	0.04	0.04	0.26	-0.01	0.69	0.04	0.06	0.03	0.27
34858_at	KCTD2	0.08	0.11	0.02	0.81	-0.07	0.31	-0.09	0.00212	-0.06	0.08	-0.05	0.07	-0.11	0.01	-0.14	5.17e-05
34868_at	SMG5	-0.00444	0.96	0.06	0.17	0.02	0.48	-0.04	0.35	0.06	0.05	0.05	0.05	-0.00665	0.89	-0.04	0.1
35254_at	TRAFD1	0.08	0.000841	0.02	0.47	-0.00709	0.85	-0.00143	0.94	0.02	0.61	-0.00937	0.7	0.05	0.1	-0.06	0.01
35265_at	FXR2	-0.07	0.12	0.00418	0.88	-0.05	0.1	-0.03	0.25	0.00124	0.95	-0.01	0.59	-0.02	0.39	-0.05	0.05
35776_at	ITSN1	-0.16	0.000424	-0.17	7.2e-08	-0.12	3.44e-07	-0.19	6.82e-06	-0.13	0.000107	-0.14	2.17e-07	-0.23	1.34e-05	-0.26	0.01
35820_at	GM2A	0.25	2.16e-07	0.34	5.04e-17	0.29	1.96e-19	0.47	4.4e-23	0.45	3.99e-28	0.54	0	0.51	0	0.54	1.49e-34
35846_at	THRA	-0.26	9.04e-06	-0.3	3.47e-05	-0.22	6.15e-06	-0.2	1.04e-05	-0.17	4.95e-07	-0.21	2.3e-09	-0.22	4.73e-07	-0.27	2.39e-05
36129_at	SGSM2	-0.16	0.14	-0.16	0.07	-0.12	0.000378	-0.17	0.05	-0.06	0.00515	-0.07	9.53e-06	-0.06	0.07	-0.12	0.01
36612_at	FAM168A	-0.14	2.21e-06	-0.12	2.29e-06	-0.1	7.14e-06	-0.37	1.6e-07	-0.15	3.27e-05	-0.14	7.39e-08	-0.19	3.13e-05	-0.57	0.00116
36936_at	TSTA3	0.2	0.00149	0.15	0.00483	0.06	0.41	0.11	8.18e-05	0.21	4.58e-09	0.29	1.73e-26	0.27	8.67e-12	0.19	2.87e-09
36994_at	ATP6V0C	0.02	0.59	0.08	0.07	0.08	0.03	0.07	0.05	0.06	0.000205	0.06	0.04	0.09	7.18e-05	0.07	0.18
37004_at	SFTPB	0.07	0.13	0.05	0.2	0.06	0.29	-0.22	0.00203	-0.09	0.13	-0.15	0.01	-0.05	0.25	-0.13	0.00018
37005_at	NBL1	-0.07	0.01	-0.04	0.17	-0.06	0.03	-0.15	4.89e-12	-0.09	5.13e-07	-0.09	1.74e-05	-0.06	0.02	-0.15	6.19e-06
37012_at	CAPZB	-0.03	0.16	0.00943	0.78	-0.00589	0.78	-0.000871	0.97	0.03	0.11	0.05	0.41	0.04	0.09	0.08	0.04
37020_at	CRP	0.14	0.39	0.03	0.89	-0.05	0.73	0.14	0.14	-0.01	0.87	-0.04	0.55	0.02	0.79	-0.07	0.25
37022_at	PRELP	-0.13	0.00211	-0.13	0.003	-0.17	0.00356	-0.27	6.99e-05	-0.15	0.00217	-0.19	3.48e-06	-0.27	3.74e-05	-0.18	8.54e-06
37028_at	PPP1R15A	0.1	0.26	0.05	0.4	0.2	5.82e-08	0.05	0.11	0.02	0.63	-0.02	0.72	-0.02	0.75	0.03	0.37
37384_at	PPM1F	-0.05	0.34	-0.02	0.64	0.03	0.43	0.04	0.29	0.03	0.23	0.00301	0.9	0.05	0.33	-0.02	0.58
37408_at	MRC2	-0.23	0.00144	-0.14	0.03	-0.16	0.02	-0.35	0.00051	-0.13	0.00345	-0.12	0.02	-0.21	0.00342	-0.26	0.000592
37652_at	CABIN1	-0.1	0.12	-0.07	0.37	-0.05	0.22	-0.08	0.08	-0.00401	0.9	-0.06	0.31	-0.04	0.38	-0.09	0.02
38037_at	HBEGF	0.49	0.00119	0.57	1.57e-10	0.57	3.85e-06	0.54	0.00516	0.57	4.89e-08	0.46	1.06e-07	0.59	0.04	0.21	0.00168
38043_at	FAM3A	-0.03	0.65	-0.01	0.83	-0.04	0.51	0.02	0.67	0.12	4.89e-05	0.17	0.00223	0.08	0.24	-0.05	0.22
38069_at	CLCN7	-0.02	0.85	0.03	0.63	0.05	0.26	0.1	0.00065	0.11	1.23e-06	0.1	0.00681	0.11	7.71e-06	0.09	0.00496
38398_at	MADD	-0.01	0.69	-0.04	0.4	-0.1	0.06	-0.00135	0.96	0.04	0.16	-0.01	0.68	0.04	0.33	-0.05	0.00191
38447_at	ADRBK1	-0.27	0.1	-0.1	0.19	0.09	0.28	0.08	0.08	-0.01	0.74	-0.02	0.53	0.06	0.04	0.04	0.25
38487_at	STAB1	-0.12	0.11	0.00865	0.88	-0.08	0.26	-0.07	0.44	0.09	0.09	0.04	0.27	0.1	0.32	-0.04	0.39
38766_at	SRCAP	0.09	0.06	0.11	0.02	0.07	0.03	0.03	0.37	0.14	0.01	0.1	0.00183	0.14	0.005	0.03	0.26
39548_at	NPAS2	-0.05	0.36	0.02	0.52	-0.00581	0.91	0.13	0.000687	0.08	0.08	0.09	0.01	0.12	0.006	0.08	0.02
39549_at	NPAS2	-0.04	0.36	-0.05	0.17	-0.05	0.33	-0.06	0.07	-0.04	0.26	-0.02	0.6	-0.03	0.53	-0.06	0.14
39817_s_at	C6orf108	-0.02	0.56	0.07	0.07	-0.00275	0.98	0.03	0.28	0.12	6.42e-05	0.18	3.45e-11	0.14	2.97e-06	0.04	0.18
39835_at	SBF1	-0.05	0.65	0.06	0.47	0.01	0.79	-0.08	0.14	0.07	0.09	0.07	0.18	0.09	0.04	0.09	0.21
39854_r_at	LOC100293124	-0.37	0.00783	-0.26	0.02	-0.13	0.00818	-0.000853	0.99	0.00873	0.9	-0.00578	0.9	0.07	0.19	0.04	0.3
39891_at	ZNF710	0.15	0.02	0.2	6.5e-08	0.17	1.38e-07	0.12	2.1e-08	0.13	2.49e-08	0.11	4.05e-05	0.16	6.23e-14	0.07	4.67e-05
40189_at	SET	-0.02	0.13	0.01	0.59	0.00387	0.73	-0.06	2.07e-09	-0.04	0.000126	-0.06	2.42e-14	-0.06	1.26e-08	-0.07	1.75e-07
40225_at	GAK	-0.05	0.52	-0.01	0.84	0.03	0.22	-0.02	0.61	0.01	0.39	0.04	0.08	0.02	0.44	0.06	0.03
40255_at	DDX28	0.11	0.01	0.17	1.16e-05	0.11	0.00614	0.13	7.06e-07	0.16	3.79e-07	0.18	2.39e-11	0.18	4.97e-08	0.07	0.00156
40273_at	SPHK2	-0.06	0.66	0.06	0.57	0.03	0.75	-0.07	0.05	0.03	0.27	-0.01	0.71	0.11	0.13	-0.01	0.76
40284_at	FOXA2	0.04	0.68	-0.16	0.04	-0.17	0.22	0.12	0.09	0.09	0.25	-0.05	0.36	0.03	0.73	0.03	0.28
40524_at	PTPN21	-0.1	0.12	-0.05	0.53	-0.32	6.76e-08	-0.36	7.48e-06	-0.48	2.39e-14	-0.46	2.61e-14	-0.32	8.63e-05	-0.24	5.75e-06
40560_at	TBX2	-0.23	0.00108	-0.15	0.1	-0.13	0.08	-0.00481	0.93	0.04	0.34	0.01	0.73	0.07	0.38	-0.06	0.17
40562_at	GNA11	-0.05	0.37	-0.05	0.06	0.01	0.67	-0.12	0.00186	-0.1	4.3e-07	-0.13	4.03e-09	-0.14	7.97e-11	-0.06	0.28
40569_at	MZF1	-0.15	0.27	-0.16	0.18	-0.12	0.08	-0.06	0.1	-0.14	0.000175	-0.13	1.16e-06	-0.05	0.14	-0.08	0.00182
40612_at	DOPEY1	0.01	0.52	-0.03	0.22	0.00209	0.9	-0.03	0.4	-0.03	0.32	-0.04	0.19	-0.08	0.00954	-0.05	0.28
40640_at	NCAPH2	0.27	0.05	0.3	0.000592	0.28	4.27e-07	0.06	0.06	0.13	1.29e-09	0.07	0.00461	0.17	4.83e-09	0.04	0.02
41329_at	SCYL3	0.08	0.04	0.03	0.47	0.06	0.21	0.03	0.23	0.02	0.4	0.04	0.00966	0.05	0.06	-0.05	0.09
41512_at	BRAP	-0.09	0.09	-0.03	0.58	-0.03	0.23	-0.17	0.000817	-0.08	0.00928	-0.12	3.84e-07	-0.15	4.43e-05	-0.21	3.62e-08
41553_at	Low quality annotation - OSGIN2	0.01	0.88	0.03	0.66	0.03	0.71	-0.02	0.61	0.00098	0.98	-0.02	0.66	-0.03	0.58	0.0034	0.87
41577_at	PPP1R16B	-0.12	0.42	-0.02	0.8	0.11	0.08	-0.28	0.00107	0.18	0.000456	0.16	0.0061	0.19	0.02	-0.06	0.51
32502_at	GDPD5	-0.26	2.2e-06	-0.25	0.0022	-0.21	1.29e-07	-0.04	0.53	-0.13	0.000204	-0.09	0.02	-0.06	0.33	0.02	0.78
32540_at	Low quality annotation - PPP3CC	-0.06	0.42	-0.09	0.04	-0.06	0.17	0.05	0.14	-0.00427	0.88	0.03	0.15	0.02	0.42	0.02	0.16
32541_at	PPP3CC	-0.07	0.02	-0.1	5.54e-07	-0.07	0.00196	-0.1	0.000193	-0.05	0.05	-0.07	0.02	-0.03	0.48	-0.18	4.72e-06
33132_at	CPSF1	-0.05	0.59	-0.0044	0.94	-0.1	0.06	-0.2	0.05	-0.004	0.93	-0.05	0.46	-0.09	0.05	-0.03	0.7
33148_at	ZFR	-0.00277	0.97	-0.03	0.56	-0.06	0.36	0.17	0.03	-0.02	0.66	-0.09	0.17	-0.15	0.00544	0.21	0.03
33197_at	MYO7A	-0.07	0.37	0.09	0.18	-0.01	0.82	-0.06	0.21	0.03	0.42	0.01	0.64	0.06	0.17	-0.08	2.28e-05
2028_s_at	E2F1	0.23	0.01	0.41	7.22e-06	0.11	0.11	0.000441	0.99	0.07	0.16	-0.09	0.03	0.08	0.19	0.06	0.02
1861_at	BAD	-0.02	0.67	0.06	0.37	-0.04	0.49	-0.1	0.00893	0.01	0.66	0.06	0.1	0.06	0.1	-0.03	0.42
1773_at	FNTB	0.1	0.18	0.22	0.000523	0.19	0.2	0.16	0.000253	0.11	0.00508	0.11	0.01	0.1	0.11	0.19	1.11e-13
1729_at	TRADD	-0.18	0.16	-0.08	0.29	-0.04	0.29	-0.05	0.12	-0.00317	0.91	0.06	0.04	0.07	0.12	-0.11	0.08
1598_g_at	GAS6	-0.28	0.000707	-0.16	0.00281	-0.22	0.000147	-0.36	4.06e-11	-0.12	0.000136	-0.14	4.19e-05	-0.26	3.21e-13	-0.27	0.000255
1487_at	ESRRA	0.06	0.00551	0.03	0.32	0.05	0.45	0.06	0.16	0.16	0.000123	0.11	0.00309	0.11	0.0069	0.07	0.06
1494_f_at	CYP2A6	-0.08	0.59	-0.09	0.45	-0.13	0.34	-0.03	0.09	-0.01	0.72	-0.00453	0.91	-0.01	0.65	0.04	0.15
1438_at	EPHB3	0.02	0.82	-0.05	0.66	-0.03	0.68	-0.02	0.71	-0.03	0.4	-0.00478	0.94	-0.00847	0.88	0.04	0.56
1431_at	CYP2E1	0.3	1.55e-05	0.22	0.02	0.14	0.15	0.18	0.02	0.29	0.000281	0.32	3.51e-07	0.24	1.7e-05	0.13	0.000228
1405_i_at	CCL5	0.2	0.14	0.2	0.04	0.42	0.000145	0.27	0.07	0.25	0.00505	0.23	0.0051	0.47	0.000798	0.02	0.88
1316_at	THRA	-0.18	0.09	-0.24	0.00413	-0.3	0.00383	-0.01	0.62	-0.1	0.00942	-0.06	0.06	-0.07	0.07	0.04	0.03
1320_at	PTPN21	0.03	0.81	-0.03	0.85	-0.36	4.75e-05	-0.25	4.59e-05	-0.49	7.26e-10	-0.52	4.97e-14	-0.41	0.000155	-0.16	5.57e-07
1294_at	UBA7	-0.08	0.43	-0.19	0.08	-0.07	0.3	0.00332	0.93	0.12	0.000312	0.11	0.00191	0.1	0.00508	0.03	0.23
1255_g_at	GUCA1A	-0.19	0.21	0.11	0.4	-0.16	0.28	-0.06	0.3	-0.05	0.29	-0.05	0.21	-0.03	0.61	-0.06	0.06
1053_at	RFC2	0.1	0.03	0.17	6.88e-05	0.05	0.39	0.07	0.01	0.1	0.000251	0.12	2.99e-05	0.19	1.97e-07	0.03	0.24
1007_s_at	DDR1	-0.07	0.04	-0.13	0.000178	-0.11	0.000106	-0.14	0.000233	-0.06	0.11	-0.07	0.00346	-0.16	1.34e-06	-0.03	0.65
823_at	CX3CL1	-0.14	0.02	-0.14	0.01	-0.12	0.04	-0.07	0.23	0.02	0.56	0.01	0.79	-0.00279	0.96	-0.11	0.00302
632_at	GSK3A	0.04	0.21	0.07	0.000615	0.08	4.2e-05	-0.00112	0.97	0.04	0.18	0.06	0.06	0.06	0.000144	0.05	0.16
635_s_at	PPP2R5B	0.04	0.33	0.12	0.04	0.05	0.39	0.07	0.08	0.16	0.000128	0.1	0.00585	0.08	0.08	0.09	0.00329
564_at	GNA11	-0.09	0.16	-0.07	0.02	-0.04	0.19	-0.21	4.35e-05	-0.13	7.59e-07	-0.13	2.28e-06	-0.15	2.21e-08	-0.01	0.88
396_f_at	EPOR	-0.15	0.53	-0.09	0.56	-0.39	0.05	-0.00261	0.93	-0.01	0.74	-0.03	0.29	-0.12	0.02	0.06	0.04
336_at	TBXA2R	-0.3	0.00259	-0.31	0.00185	-0.19	0.1	-0.02	0.75	-0.1	0.22	-0.16	0.02	-0.16	0.13	0.02	0.64
320_at	PEX6	-0.06	0.51	-0.01	0.84	-0.07	0.42	-0.11	0.11	-0.07	0.23	-0.01	0.78	-0.06	0.18	-0.09	0.0036
266_s_at	CD24	0.24	1.42e-11	0.29	1.37e-18	0.21	1.34e-18	0.4	1.11e-40	0.38	6.52e-32	0.44	0	0.54	3.13e-33	0.45	0
243_g_at	MAP4	0.04	0.02	0.09	0.00279	0.07	0.00035	0.00878	0.79	0.04	0.02	0.05	0.00618	0.06	0.04	0.02	0.57
177_at	PLD1	0.02	0.62	0.03	0.35	0.01	0.64	-0.00988	0.8	-0.04	0.22	-0.01	0.69	-0.06	0.25	-0.04	0.28
179_at	PMS2L11	0.25	1.17e-06	0.22	3.69e-05	0.31	8.61e-10	-0.06	0.38	0.08	0.27	0.28	0.000198	0.08	0.18	0.12	0.00716
117_at	HSPA6	0.12	0.02	0.13	0.04	0.09	0.2	0.1	0.17	0.05	0.45	0.09	0.14	0.06	0.17	0.05	0.00341
121_at	PAX8	-0.09	0.29	0.08	0.11	0.08	0.49	0.05	0.16	0.03	0.51	0.03	0.42	0.12	0.000687	0.07	0.05
200000_s_at	PRPF8	-0.09	0.09	-0.01	0.78	-0.04	0.28	-0.04	0.03	0.00841	0.57	-0.02	0.42	-0.02	0.24	-0.02	0.52
200001_at	CAPNS1	-0.13	0.00113	-0.09	0.06	-0.06	0.48	-0.1	0.00576	-0.00901	0.79	-0.02	0.58	-0.04	0.43	-0.07	0.14
200002_at	RPL35	0.00755	0.83	0.01	0.66	-0.04	0.53	-0.02	0.03	-0.02	0.01	-0.02	0.0096	-0.03	0.11	-0.02	0.03
200003_s_at	RPL28	0.03	0.09	-0.00168	0.96	0.00201	0.98	0.02	0.0088	0.000877	0.91	0.00194	0.82	0.01	0.13	0.03	0.000917
200004_at	EIF4G2	0.03	0.000113	0.04	4.74e-05	0.02	0.01	0.04	4.93e-05	0.02	0.01	0.06	1.46e-12	0.06	9.63e-10	0.08	1.06e-10
200005_at	EIF3D	0.03	0.31	0.04	0.35	0.01	0.83	-0.00467	0.65	0.00709	0.47	-0.02	0.000744	-0.03	0.00993	-0.01	0.4
200006_at	PARK7	0.00478	0.82	0.03	0.17	0.02	0.58	-0.00108	0.94	0.02	0.04	0.03	0.00143	0.08	9.81e-05	-0.03	0.04
200007_at	SRP14	-0.00646	0.72	-0.02	0.14	-0.03	0.26	-0.03	2.3e-05	-0.02	0.00112	-0.03	0.000186	-0.05	1.11e-05	-0.05	0.000632
200008_s_at	GDI2	0.15	0.00403	0.15	0.02	0.09	0.03	0.06	0.00158	0.05	0.03	0.01	0.56	-0.03	0.44	0.05	0.34
200009_at	GDI2	0.00355	0.56	0.01	0.32	-0.00108	0.9	-0.01	0.21	0.00218	0.86	-0.02	0.16	-0.04	0.00609	-0.03	0.21
200010_at	RPL11	0.03	0.13	0.00343	0.87	-0.00924	0.72	-0.01	0.16	-0.02	1.34e-05	-0.04	2.02e-08	-0.04	0.01	-0.03	0.00338
200011_s_at	ARF3	0.05	0.00265	0.06	0.00487	0.06	0.000387	0.02	0.15	0.04	0.01	0.06	1.55e-07	0.04	0.000722	0.02	0.47
200012_x_at	RPL21	-0.01	0.11	-0.02	0.00495	-0.02	0.04	-0.01	0.07	-0.02	0.01	-0.03	6.78e-06	-0.03	0.02	-0.04	0.00429
200013_at	RPL24	-0.00842	0.19	-0.02	0.01	-0.02	0.06	-0.01	0.35	-0.02	0.00023	-0.02	0.07	-0.03	0.09	-0.03	0.03
200014_s_at	HNRNPC	0.02	0.36	0.08	2.69e-12	0.04	0.00568	0.04	9.46e-06	0.04	0.00118	0.06	2.93e-08	0.1	3.59e-11	0.05	0.00135
200015_s_at	2012-09-02	-0.08	0.1	-0.05	0.13	-0.04	0.15	-0.08	9.72e-07	-0.04	0.02	-0.06	2.05e-06	-0.1	5.28e-10	-0.11	2.54e-08
200016_x_at	HNRNPA1	-0.00278	0.66	-0.02	0.00813	-0.02	8e-05	-0.00653	0.42	-0.02	2.46e-05	-0.03	1.72e-06	-0.04	0.000435	-0.03	0.08
200017_at	RPS27A	0.02	0.04	0.02	0.32	-0.00225	0.72	0.000206	0.98	-0.02	0.00519	-0.03	5.22e-06	0.00158	0.85	-0.02	0.11
200018_at	RPS13	-0.00243	0.73	-0.01	0.15	-0.01	0.52	0.00721	0.26	-0.01	0.0054	-0.02	0.00038	-0.02	0.00143	-0.01	0.09
200019_s_at	FAU	0.02	0.35	-0.00736	0.7	-0.04	0.71	0.00283	0.81	0.000859	0.92	0.00552	0.48	-0.00578	0.71	-0.00168	0.88
200020_at	TARDBP	0.04	0.00369	0.07	6.36e-05	0.02	0.22	0.06	3.73e-07	0.05	0.0018	0.06	7.94e-09	-0.01	0.51	0.06	0.01
200021_at	CFL1	0.000728	0.96	0.05	0.04	0.04	0.07	0.04	0.02	0.06	0.000902	0.08	0.000296	0.07	3.95e-08	0.12	1.14e-13
200022_at	RPL18	-0.00557	0.7	-0.01	0.63	-0.06	0.55	-0.02	0.05	-0.02	0.00845	-0.04	9.33e-06	-0.02	0.14	-0.2	7.91e-05
200023_s_at	EIF3F	0.01	0.41	0.04	0.13	-0.02	0.54	-0.02	0.15	-0.00288	0.83	-0.01	0.29	-0.00347	0.79	-0.01	0.56
200024_at	RPS5	0.00733	0.86	-0.01	0.8	-0.08	0.33	-0.06	4.17e-12	-0.03	0.11	-0.06	0.00242	-0.05	6.43e-05	-0.04	0.05
200025_s_at	RPL27	-0.00351	0.63	-0.02	0.00719	-0.01	0.3	-0.04	4.03e-05	-0.03	0.09	-0.03	2.83e-05	-0.03	0.000225	-0.00407	0.78
200026_at	RPL34	0.00411	0.73	-0.01	0.15	-0.01	0.63	-0.05	6.42e-09	-0.05	2.36e-06	-0.08	2.6e-19	-0.06	1.08e-06	-0.1	1.14e-05
200027_at	NARS	-0.01	0.68	0.02	0.31	0.03	0.2	0.02	0.01	0.03	0.01	0.05	3.63e-06	0.03	0.04	0.04	0.08
200028_s_at	STARD7	-0.00333	0.83	0.03	0.25	0.01	0.31	-0.00399	0.82	0.03	0.09	0.01	0.29	0.03	0.1	-0.07	0.03
200029_at	RPL19	0.00385	0.77	-0.02	0.36	-0.03	0.43	-0.02	0.07	-0.02	0.05	-0.03	1.69e-07	-0.04	0.000119	-0.07	5.82e-06
200030_s_at	SLC25A3	-0.00112	0.92	0.02	0.35	0.00676	0.78	0.01	0.08	0.03	0.02	0.04	3.34e-05	0.00998	0.46	0.03	0.08
200031_s_at	RPS11	-0.02	0.01	-0.03	2.35e-05	-0.02	0.02	-0.00103	0.84	-0.02	0.00646	-0.04	8.44e-06	-0.04	0.16	-0.02	0.00676
200032_s_at	RPL9	-0.01	0.03	-0.03	0.000123	-0.03	0.00505	-0.01	0.00166	-0.02	0.000302	-0.04	0.000104	-0.05	0.000119	-0.02	0.00133
200033_at	DDX5	0.02	0.34	0.00809	0.57	-0.02	0.00569	0.0012	0.9	-0.00597	0.61	-0.02	0.03	-0.01	0.39	0.04	0.22
200034_s_at	RPL6	0.00869	0.22	-0.00659	0.39	-0.02	0.19	-0.00247	0.64	-0.02	0.00137	-0.02	1.08e-05	-0.03	0.00281	-0.01	0.26
200035_at	DULLARD	0.00257	0.92	0.06	0.02	-0.00204	0.93	0.04	0.48	0.1	0.02	0.05	0.22	0.00381	0.89	0.03	0.34
200036_s_at	RPL10A	-0.02	0.29	-0.02	0.45	-0.03	0.37	-0.06	2.48e-07	-0.04	8.23e-05	-0.05	1.19e-08	-0.02	0.11	-0.07	1.54e-06
200037_s_at	CBX3	0.02	0.34	0.05	0.00193	0.02	0.18	0.00113	0.89	0.02	0.02	0.02	0.00213	0.01	0.34	0.03	0.21
200038_s_at	RPL17	-0.00803	0.45	-0.02	0.13	-0.03	0.11	-0.03	7.84e-05	-0.02	0.000701	-0.04	6.04e-07	-0.03	0.06	-0.05	0.01
200039_s_at	PSMB2	0.1	0.00331	0.15	0.00415	0.09	0.12	0.14	1.51e-08	0.15	2.15e-23	0.18	8.41e-45	0.23	2.37e-29	0.13	7.78e-11
200040_at	KHDRBS1	0.06	0.2	0.05	0.18	0.01	0.14	-0.02	0.34	-0.0075	0.37	-0.03	0.00408	-0.00623	0.65	-0.04	0.04
200041_s_at	BAT1	0.02	0.23	-0.000126	1	0.00702	0.64	-0.05	0.03	0.00176	0.94	-0.00159	0.96	-0.04	0.15	0.000283	0.99
200042_at	C22orf28	0.08	0.00929	0.13	0.000182	0.07	0.06	0.08	1.96e-05	0.08	0.000296	0.07	4.06e-07	0.17	6.36e-10	0.05	0.11
200043_at	ERH	0.05	0.1	0.07	0.00404	0.04	0.18	0.02	0.1	0.00852	0.35	0.01	0.55	0.00641	0.7	0.00929	0.58
200044_at	SFRS9	0.07	3.36e-06	0.09	0.000156	0.06	1.03e-05	0.1	7.52e-23	0.07	1.65e-15	0.09	8.04e-26	0.09	6.04e-10	0.09	3.47e-11
200045_at	ABCF1	0.01	0.81	0.06	0.05	0.01	0.58	0.00637	0.77	0.07	0.000528	0.06	0.000538	0.06	0.00271	0.02	0.45
200046_at	DAD1	-0.01	0.27	0.01	0.75	-0.00697	0.84	0.00152	0.95	0.00222	0.89	0.03	0.04	0.11	3.42e-05	-0.08	0.000125
200047_s_at	YY1	0.01	0.34	0.05	0.000758	0.02	0.19	0.00215	0.87	-0.01	0.48	0.00316	0.72	0.02	0.14	0.04	0.03
200048_s_at	JTB	-0.02	0.47	0.01	0.49	-0.05	0.05	-0.04	2.19e-07	-0.01	0.09	0.04	0.00566	0.03	0.04	-0.03	0.12
200049_at	MYST2	-0.02	0.44	0.02	0.31	0.04	0.03	0.00949	0.6	0.02	0.47	0.00151	0.93	0.000341	0.99	-0.02	0.55
200050_at	ZNF146	0.02	0.24	-0.02	0.11	-0.02	0.19	-0.04	0.00268	-0.04	0.05	-0.05	0.000105	-0.04	0.05	-0.02	0.68
200051_at	SART1	0.01	0.8	0.03	0.55	0.01	0.84	-0.11	7.99e-06	-0.02	0.46	-0.05	0.04	-0.05	0.02	-0.13	2.55e-06
200052_s_at	ILF2	0.17	0.000605	0.15	0.01	0.1	0.04	0.12	0.000345	0.13	2.91e-34	0.14	7.81e-29	0.2	3.92e-11	0.1	0.00208
200053_at	SPAG7	0.11	0.00476	0.1	0.00366	0.1	0.18	0.00414	0.89	0.0024	0.92	-0.02	0.18	0.03	0.19	-0.02	0.56
200054_at	ZNF259	0.18	0.15	0.22	5.71e-07	0.13	5.18e-06	0.13	1.55e-07	0.17	4.47e-11	0.22	2.85e-14	0.21	4.06e-11	0.12	1.95e-07
200055_at	TAF10	-0.02	0.8	-0.06	0.45	0.02	0.74	0.06	0.28	0.15	9.38e-07	0.18	5.65e-11	0.27	4.6e-12	0.00963	0.8
200056_s_at	C1D	0.02	0.56	0.05	0.25	0.04	0.31	0.04	0.02	0.0072	0.7	0.02	0.09	0.09	5.41e-05	0.01	0.52
200057_s_at	NONO	0.00363	0.82	-0.02	0.09	-0.00655	0.31	-0.03	0.01	-0.04	0.000387	-0.07	6.15e-05	-0.14	9.88e-16	-0.05	0.000786
200058_s_at	SNRNP200	-0.03	0.25	-0.02	0.46	-0.01	0.65	-0.06	4.96e-05	-0.03	0.01	-0.06	8.63e-09	-0.04	0.00356	-0.05	0.00282
200059_s_at	RHOA	0.00216	0.87	0.00573	0.88	0.00512	0.75	0.00436	0.57	-0.000131	0.99	-0.00332	0.68	0.0068	0.74	0.02	0.32
200060_s_at	RNPS1	-0.02	0.43	0.00642	0.78	-0.03	0.04	-0.05	0.00896	-0.000432	0.98	-0.02	0.48	-0.05	0.0013	0.02	0.39
200061_s_at	RPS24	0.00707	0.41	-0.01	0.31	-0.01	0.15	0.00548	0.49	-0.02	0.12	-0.04	2.18e-07	-0.06	0.000183	-0.03	0.00196
200062_s_at	RPL30	-0.000156	0.99	-0.03	0.03	-0.04	0.15	-0.02	2.47e-06	-0.04	5.69e-13	-0.07	4.57e-31	-0.05	1.43e-15	-0.05	2.22e-11
200063_s_at	NPM1	0.05	0.000429	0.03	0.00036	0.02	0.27	0.03	0.000269	0.02	0.000706	0.02	0.00203	0.05	2.92e-06	0.05	0.13
200064_at	HSP90AB1	0.03	0.42	0.02	0.43	-0.02	0.68	-0.02	0.34	-0.00894	0.64	-0.04	0.00513	-0.06	0.00321	-0.00998	0.79
200065_s_at	ARF1	0.03	0.06	0.04	0.13	0.04	0.2	0.00576	0.43	-0.00206	0.73	-0.01	0.07	-0.02	0.06	0.01	0.43
200066_at	IK	0.03	0.23	0.04	0.33	-0.01	0.79	-0.01	0.39	0.00385	0.76	-0.04	0.00289	-0.01	0.31	-0.03	0.31
200067_x_at	SNX3	-0.00459	0.59	-0.00759	0.63	-0.00389	0.61	-0.00398	0.77	-0.0062	0.54	0.00132	0.86	0.04	0.0019	-0.03	0.05
200068_s_at	CANX	0.00757	0.28	0.00246	0.8	0.00576	0.39	0.01	0.35	0.04	0.02	0.03	0.000191	-0.03	0.06	0.00864	0.54
200069_at	SART3	-0.04	0.36	-0.00631	0.86	0.000994	0.98	-0.00983	0.54	-0.02	0.16	0.00617	0.75	-0.02	0.39	-0.07	0.000641
200070_at	C2orf24	0.00482	0.82	0.00888	0.58	-0.00516	0.78	-0.06	0.05	-0.03	0.21	-0.07	0.01	-0.03	0.28	-0.04	0.07
200071_at	SMNDC1	0.03	0.03	0.06	0.00926	0.03	0.1	0.06	6.11e-05	0.05	0.00335	0.06	0.000153	0.05	0.1	0.03	0.16
200072_s_at	HNRNPM	0.04	0.27	0.07	0.09	0.00717	0.9	0.06	1.15e-06	0.05	0.000205	0.05	0.00353	0.05	0.04	0.09	0.00115
200073_s_at	HNRNPD	0.02	0.06	0.02	0.04	0.00539	0.76	0.00301	0.84	0.02	0.24	-0.01	0.28	0.02	0.24	0.06	0.000845
200074_s_at	RPL14	0.01	0.44	-0.0043	0.83	-0.02	0.51	-0.05	9.14e-06	-0.04	0.000236	-0.06	1.15e-12	-0.04	0.07	-0.06	1.3e-06
200075_s_at	GUK1	-0.03	0.22	-0.03	0.43	-0.06	0.49	-0.06	0.00215	-0.02	0.18	0.01	0.55	-0.01	0.4	-0.04	0.07
200076_s_at	C19orf50	-0.02	0.4	0.05	0.04	0.0064	0.84	0.01	0.51	0.04	0.0051	0.05	0.00144	0.1	4.34e-07	0.01	0.37
200077_s_at	OAZ1	0.05	0.00453	0.05	0.02	0.04	0.59	0.03	3.8e-08	0.01	0.02	0.04	4.62e-06	0.06	2.22e-05	0.04	0.000477
200078_s_at	ATP6V0B	0.06	0.2	0.09	0.02	0.06	0.23	0.06	0.25	0.1	9.33e-07	0.15	2.03e-14	0.21	3.69e-06	0.06	0.01
200079_s_at	KARS	0.06	0.02	0.11	0.000703	0.03	0.44	0.07	5.01e-12	0.07	7.03e-08	0.05	4.43e-10	0.09	2.39e-11	0.04	0.03
200080_s_at	H3F3A	0.007	0.28	-0.00279	0.83	-0.00872	0.4	0.00749	0.38	-0.01	0.52	-0.00782	0.39	-0.01	0.35	0.06	0.000465
200081_s_at	RPS6	0.000106	0.99	-0.03	0.02	-0.04	0.05	-0.02	0.09	-0.02	0.05	-0.04	5.16e-05	-0.08	0.000576	-0.01	0.37
200082_s_at	RPS7	0.03	0.06	0.01	0.58	-0.02	0.71	-0.03	0.00109	-0.01	0.05	-0.03	4.93e-05	-0.05	0.06	-0.02	0.24
200083_at	USP22	-0.01	0.4	0.00392	0.83	0.00771	0.54	-0.01	0.28	-0.01	0.51	-0.00695	0.76	-0.06	0.06	0.00365	0.89
200084_at	C11orf58	0.00544	0.56	0.01	0.26	0.01	0.46	-0.03	0.00955	-0.04	1.33e-05	-0.02	0.00179	-0.02	0.17	-0.05	0.000786
200085_s_at	TCEB2	-0.01	0.67	0.06	0.11	0.0031	0.97	0.04	0.03	0.07	1.2e-09	0.08	5.7e-14	0.09	2.35e-06	-0.01	0.71
200086_s_at	COX4I1	-0.02	0.41	0.02	0.4	-0.02	0.77	-0.01	0.3	-0.00215	0.83	-0.00639	0.43	0.02	0.03	-0.03	0.06
200087_s_at	TMED2	0.01	0.12	0.00117	0.95	0.00465	0.54	0.02	0.08	-0.00444	0.72	0.01	0.16	-0.08	7.13e-06	-0.00949	0.25
200088_x_at	RPL12	-0.03	0.01	-0.04	0.01	-0.02	0.35	-0.03	0.000735	-0.03	0.000543	-0.05	2.58e-08	-0.05	4.16e-05	-0.04	0.000133
200089_s_at	RPL4	-0.02	0.00314	-0.03	0.00106	-0.04	0.03	-0.04	4.83e-09	-0.04	1.95e-06	-0.06	2.9e-14	-0.07	4.85e-14	-0.04	0.00155
200090_at	FNTA	-0.01	0.35	0.00213	0.9	-0.00487	0.53	-0.02	0.04	-0.01	0.34	0.00349	0.69	-0.02	0.19	-0.03	0.31
200091_s_at	RPS25	-0.00703	0.45	-0.03	0.00209	-0.02	6.09e-06	-0.03	1.15e-10	-0.03	0.00153	-0.05	1.18e-08	-0.04	0.02	-0.03	0.00548
200092_s_at	RPL37	-0.01	0.49	-0.04	0.04	-0.03	0.12	-0.01	0.1	-0.02	0.000733	-0.04	1.61e-06	-0.05	1.99e-07	-0.02	0.15
200093_s_at	HINT1	-0.01	0.64	0.03	0.21	-0.0048	0.81	-0.00858	0.54	0.02	0.06	0.03	0.000223	0.02	0.21	-0.02	0.35
200094_s_at	EEF2	-0.05	0.00714	-0.05	0.02	-0.05	0.18	-0.05	1.97e-09	-0.02	0.02	-0.05	0.1	-0.05	0.00437	-0.02	0.24
200095_x_at	RPS10	-0.0056	0.66	-0.03	0.05	-0.03	0.21	-0.00776	0.22	-0.02	0.00275	-0.03	8.39e-06	-0.04	0.000412	-0.06	0.000977
200096_s_at	ATP6V0E1	0.05	0.15	0.02	0.52	0.01	0.75	0.00463	0.79	0.02	0.06	0.04	3.93e-05	0.06	0.000927	-0.03	0.4
200097_s_at	HNRNPK	0.02	0.19	0.00381	0.81	0.00672	0.44	-0.03	0.02	-0.03	0.02	-0.06	4.1e-08	-0.1	5.01e-09	0.01	0.47
200098_s_at	ANAPC5	-0.05	0.21	-0.03	0.41	-0.05	0.06	-0.02	0.67	-0.00758	0.56	0.00848	0.42	-0.05	0.05	-0.03	0.15
200099_s_at	RPS3A	-0.00976	0.43	-0.03	0.04	-0.04	0.00519	-0.02	0.00675	-0.02	0.13	-0.03	2.48e-07	-0.04	0.000369	0.01	0.1
160020_at	MMP14	0.05	0.3	0.05	0.39	-0.000312	1	-0.02	0.62	0.12	0.02	0.03	0.58	0.08	0.01	0.19	6.31e-05
42361_g_at	CCHCR1	-0.14	0.08	-0.06	0.33	-0.06	0.04	-0.05	0.18	-0.00205	0.96	0.12	0.00528	0.1	0.04	-0.12	0.00483
43427_at	ACACB	-0.27	0.000129	-0.35	5.19e-15	-0.27	2.07e-06	-0.46	1.1e-05	-0.28	3.2e-07	-0.23	8.76e-06	-0.45	0.0026	-0.5	1.59e-09
43511_s_at	43511_s_at	-0.02	0.58	0.09	0.00451	0.11	0.000196	0.04	0.25	0.05	0.04	0.04	0.05	0.13	0.00222	-0.01	0.58
43544_at	MED16	-0.2	0.12	-0.06	0.42	-0.04	0.56	-0.05	0.31	-0.02	0.65	0.05	0.3	0.05	0.44	0.04	0.42
43934_at	GPR137	0.16	0.00576	0.11	0.11	0.16	0.04	0.06	0.02	0.07	0.04	0.05	0.14	0.09	0.00102	0.04	0.04
43977_at	TMEM161A	0.11	0.13	0.17	0.00105	0.07	0.09	-0.03	0.25	0.04	0.02	0.06	0.00087	0.06	0.01	-0.04	0.09
44040_at	FBXO41	-0.06	0.35	-0.05	0.2	-0.03	0.52	-0.04	0.35	-0.01	0.74	0.04	0.27	0.13	0.00425	0.02	0.39
44065_at	C12orf52	-0.16	0.21	-0.02	0.87	-0.06	0.26	0.02	0.68	0.1	0.02	0.12	0.000182	0.14	0.00162	-0.07	0.09
44111_at	VPS33B	-0.03	0.69	0.01	0.83	0.00728	0.86	0.04	0.03	0.05	0.03	0.08	8.63e-09	0.1	9.75e-07	0.00968	0.63
44120_at	ADCK2	-0.00788	0.77	-0.00712	0.86	-0.1	0.01	-0.12	0.000111	-0.07	0.00397	-0.05	0.01	0.02	0.43	-0.15	4.5e-07
44146_at	GMEB2	-0.03	0.27	-0.02	0.59	0.02	0.2	-0.01	0.58	0.00184	0.91	-0.02	0.38	0.02	0.39	0.04	0.03
44563_at	WRAP53	0.08	0.00592	0.14	0.0025	0.11	0.02	0.08	0.000357	0.1	0.00013	0.07	0.00579	0.09	2.58e-06	0.07	0.00994
44617_at	OGFOD2	-0.07	0.51	0.07	0.49	-0.03	0.72	0.01	0.54	0.05	0.04	0.05	0.04	0.06	0.01	0.06	0.00881
44654_at	G6PC3	-0.18	0.000131	-0.13	0.02	-0.03	0.22	-0.12	0.00743	-0.00696	0.82	-0.02	0.55	0.02	0.74	-0.14	0.000494
44669_at	SDHAF1	-0.03	0.41	0.06	0.06	-0.03	0.29	-0.03	0.59	-0.00383	0.84	0.04	0.01	0.06	0.08	-0.08	0.08
44673_at	SIGLEC1	-0.1	0.14	-0.01	0.87	-0.03	0.63	-0.04	0.36	0.03	0.55	0.000398	0.99	0.01	0.88	-0.02	0.72
44696_at	TBC1D13	-0.15	0.03	-0.13	0.05	-0.1	0.01	-0.18	0.00165	0.03	0.18	0.00961	0.7	0.03	0.39	-0.1	0.000148
44702_at	SYDE1	-0.26	0.003	-0.25	0.00988	-0.09	0.02	-0.06	0.04	-0.06	0.05	-0.07	0.000143	-0.01	0.73	-0.05	0.01
44783_s_at	HEY1	-0.13	0.000926	-0.18	0.000102	-0.11	0.000317	-0.13	0.000688	-0.09	0.1	-0.05	0.21	-0.17	0.00337	-0.12	8.96e-09
44790_s_at	C13orf18	0.09	0.27	0.13	0.00992	0.23	1.4e-05	0.22	0.000165	0.2	0.0052	0.26	2.8e-07	0.29	0.000423	0.08	0.27
44822_s_at	MIER2	0.01	0.91	-0.03	0.8	0.09	0.03	0.06	0.11	0.09	0.00405	0.07	0.08	0.1	0.04	0.06	0.32
45288_at	ABHD6	-0.14	1.91e-05	-0.17	3.7e-06	-0.2	1.97e-12	-0.24	3.22e-10	-0.19	3.02e-06	-0.18	2.17e-10	-0.23	1.63e-09	-0.27	4.34e-10
45297_at	EHD2	-0.16	1.03e-08	-0.14	1.09e-07	-0.08	0.003	-0.22	0.000696	-0.09	0.03	-0.08	0.06	-0.13	0.17	-0.25	0.000164
45526_g_at	NAT15	-0.07	0.38	0.00674	0.93	0.00885	0.84	0.02	0.42	0.07	0.00128	0.07	0.00163	0.09	0.00808	0.08	0.06
45572_s_at	GGA1	-0.02	0.69	0.03	0.67	0.02	0.54	0.00985	0.7	0.03	0.39	0.02	0.3	0.05	0.03	-0.01	0.72
45633_at	GINS3	0.25	3.38e-13	0.29	6.75e-25	0.26	1.21e-22	0.28	2.7e-12	0.35	2.98e-22	0.38	6.98e-25	0.4	1.48e-20	0.24	1.75e-15
45653_at	KCTD13	-0.03	0.5	-0.05	0.11	-0.03	0.17	-0.12	0.14	-0.03	0.38	0.000658	0.99	-0.02	0.6	-0.02	0.41
45687_at	PRR14	-0.08	0.13	-0.05	0.47	-0.12	0.00314	-0.06	0.03	-0.03	0.34	0.04	0.37	-0.00718	0.84	-0.00905	0.73
45714_at	HCFC1R1	-0.09	0.04	-0.08	0.15	-0.04	0.39	-0.12	0.000343	-0.1	0.00737	-0.07	0.2	-0.1	0.00753	-0.2	2.37e-05
45749_at	FAM65A	-0.19	0.00435	-0.11	0.0075	-0.08	0.07	-0.05	0.2	-0.05	0.17	-0.07	0.06	-0.00565	0.9	-0.05	0.21
45828_at	ATP5SL	-0.04	0.4	-0.01	0.72	0.00358	0.92	0.01	0.6	0.03	0.14	0.06	0.00459	0.1	0.00384	0.00122	0.96
46142_at	LMF1	-0.14	0.15	-0.17	0.08	-0.15	0.09	-0.22	3.28e-06	-0.04	0.14	-0.03	0.4	-0.04	0.1	0.04	0.18
46167_at	TTC4	-0.05	0.34	-0.01	0.73	-0.00886	0.65	-0.03	0.33	0.04	0.07	0.06	0.01	0.05	0.03	-0.04	0.28
46256_at	SPSB3	-0.07	0.11	-0.14	0.000947	-0.13	4.88e-05	-0.17	4.77e-11	-0.19	1.84e-20	-0.15	2.8e-15	-0.19	1.12e-10	-0.16	2.62e-05
46270_at	UBAP1	0.03	0.00545	0.06	1.31e-05	0.07	0.00679	0.17	5.27e-06	0.06	0.03	0.15	2.76e-11	0.13	0.000601	0.05	0.13
46323_at	CANT1	-0.06	0.28	0.05	0.27	0.04	0.21	0.01	0.56	0.05	0.00896	0.07	0.000473	0.06	0.09	-0.00313	0.9
46665_at	SEMA4C	-0.01	0.83	-0.03	0.57	-0.07	0.00495	-0.09	0.04	0.00318	0.95	-0.07	0.00273	-0.02	0.7	-0.13	0.00034
46947_at	GNL3L	0.12	0.00364	0.17	0.00149	0.07	0.19	0.03	0.48	0.12	0.01	0.06	0.03	0.21	3.68e-05	0.1	0.14
47069_at	ARHGAP8	-0.13	0.1	0.03	0.64	0.03	0.54	0.03	0.39	0.08	0.05	0.1	0.000601	0.13	0.05	-0.01	0.76
47083_at	C7orf26	-0.22	0.07	-0.14	0.14	-0.1	0.07	-0.07	0.00211	-0.00979	0.73	0.01	0.67	-0.00365	0.92	-0.04	0.09
47105_at	DUS2L	0.06	0.48	0.16	0.00141	0.15	2.74e-05	0.04	0.17	0.08	0.00274	0.08	5.3e-05	0.11	0.00111	-0.03	0.22
47530_at	C9orf156	0.05	0.08	0.07	0.00416	0.06	0.00449	0.08	0.12	0.05	0.15	0.05	0.09	0.05	0.07	0.02	0.28
47550_at	LZTS1	0.09	0.06	0.08	0.07	0.11	1.74e-07	0.05	0.2	0.14	0.00116	0.16	8.38e-07	0.03	0.52	0.00896	0.79
47553_at	DFNB31	-0.21	0.08	-0.29	0.00532	-0.16	0.00256	-0.12	0.00272	-0.05	0.44	0.00142	0.98	-0.3	0.00712	0.02	0.31
47560_at	LPHN1	-0.08	0.19	-0.08	0.12	-0.04	0.2	-0.02	0.72	-0.02	0.43	-0.03	0.42	0.03	0.41	-0.05	0.28
47571_at	ZNF236	0.05	0.00721	-0.00178	0.93	0.03	0.4	0.01	0.52	0.03	0.18	-0.00574	0.79	-0.00243	0.93	-0.04	0.17
47608_at	TJAP1	-0.11	1.38e-08	-0.14	1.02e-05	-0.09	0.00197	-0.13	0.00557	-0.13	5.67e-06	-0.1	0.000427	-0.18	1.34e-05	-0.11	0.0075
47773_at	FBXO42	0.06	0.02	0.05	0.2	0.05	0.04	-0.03	0.23	-0.05	0.03	-0.06	0.00279	-0.03	0.34	-0.07	0.1
48030_i_at	C5orf4	-0.14	0.00494	-0.13	0.00227	-0.16	0.00128	0.09	0.04	0.07	0.14	-0.02	0.58	0.08	0.05	0.05	0.44
48031_r_at	C5orf4	-0.16	6.49e-05	-0.15	1.18e-05	-0.11	0.01	-0.15	7.13e-05	-0.12	0.00166	-0.12	1.49e-05	-0.13	0.0089	-0.12	0.00684
48106_at	SLC48A1	-0.1	0.00324	-0.09	0.000963	-0.05	0.07	-0.16	3.73e-09	-0.08	0.00479	-0.06	0.02	-0.09	0.00502	-0.09	0.000866
48117_at	CCDC101	-0.07	0.29	-0.07	0.29	-0.08	0.43	-0.00772	0.79	-0.06	0.13	-0.09	0.00516	-0.06	0.2	-0.08	0.01
48531_at	TNIP2	-0.08	0.43	0.08	0.27	0.05	0.3	0.06	0.09	0.12	3.23e-14	0.14	3.11e-17	0.19	1.97e-07	0.07	0.08
48580_at	CXXC1	-0.05	0.42	-0.01	0.82	-0.05	0.08	-0.1	0.00443	0.00242	0.93	0.02	0.35	-0.00372	0.83	-0.01	0.61
49111_at	49111_at	0.00514	0.88	0.11	0.00202	0.12	0.000683	0.09	0.00889	0.07	0.00565	0.07	0.01	0.13	0.00259	-0.01	0.73
49306_at	RASSF4	-0.00533	0.95	-0.07	0.35	0.03	0.64	0.02	0.78	0.11	0.12	0.11	0.12	0.15	0.09	0.14	0.000332
49327_at	SIRT3	-0.23	0.01	-0.23	0.02	-0.15	0.000456	-0.000162	0.99	0.01	0.62	0.01	0.46	0.00395	0.85	0.02	0.36
49452_at	ACACB	-0.26	6.32e-05	-0.34	6.31e-15	-0.26	2.51e-06	-0.41	6.34e-08	-0.3	7.55e-06	-0.28	1.15e-07	-0.51	0.01	-0.35	4.59e-06
49485_at	PRDM4	0.09	0.00993	0.08	0.00715	0.04	0.08	0.03	0.32	0.05	0.01	0.09	1.38e-07	0.09	5.57e-05	-0.00142	0.93
49878_at	PEX16	-0.03	0.72	-0.08	0.11	-0.09	0.28	0.01	0.5	-0.05	0.18	-0.06	0.04	0.03	0.36	0.02	0.57
50221_at	TFEB	-0.19	0.1	-0.14	0.17	-0.07	0.4	-0.04	0.55	-0.1	0.03	-0.04	0.24	-0.07	0.24	-0.13	0.02
50277_at	GGA1	-0.00976	0.88	0.00116	0.99	0.02	0.53	-0.01	0.56	0.02	0.57	0.03	0.09	0.06	0.00942	-0.02	0.42
50314_i_at	C20orf27	0.1	0.1	0.12	0.02	0.08	0.07	0.00695	0.93	0.1	0.00412	0.1	0.07	0.08	0.05	0.08	0.13
50374_at	C17orf90	0.03	0.72	-0.03	0.63	-0.08	0.41	-0.03	0.54	0.0068	0.73	0.03	0.1	0.05	0.03	-0.08	0.01
50376_at	ZNF444	-0.08	0.24	-0.08	0.1	-0.04	0.21	-0.03	0.47	-0.00167	0.97	0.02	0.52	0.05	0.16	-0.03	0.43
50400_at	PAOX	-0.02	0.81	0.03	0.72	0.02	0.71	0.01	0.68	0.11	0.03	0.16	3.6e-05	0.1	0.08	0.00637	0.85
50965_at	RAB26	-0.28	0.11	-0.39	0.02	-0.22	0.03	-0.15	0.02	-0.12	0.0025	-0.1	0.02	-0.16	0.01	-0.04	0.2
51146_at	PIGV	-0.08	0.02	-0.06	0.000861	-0.08	0.00274	-0.06	0.13	-0.08	0.03	-0.04	0.08	-0.05	0.13	-0.11	0.01
51158_at	FAM174B	-0.24	1.22e-06	-0.31	1.79e-08	-0.22	3.76e-06	-0.11	0.00735	-0.09	0.00333	-0.09	7.02e-05	-0.15	0.0013	-0.09	1.15e-05
51176_at	MED27	0.08	0.00149	0.11	0.00663	0.05	0.51	0.05	0.01	0.09	0.000195	0.08	6.79e-06	0.16	1.23e-14	0.04	0.03
51192_at	SSH3	-0.01	0.87	-0.03	0.68	-0.00208	0.95	0.07	0.34	-0.01	0.73	0.06	0.2	0.000136	1	-0.02	0.73
51200_at	C19orf60	-0.13	0.12	-0.1	0.17	-0.07	0.08	-0.11	0.12	-0.05	0.13	0.00369	0.93	0.00973	0.81	-0.12	0.03
51226_at	Low quality annotation - RBM12B	-0.07	0.47	-0.08	0.39	-0.09	0.24	-0.00727	0.9	-0.06	0.26	-0.03	0.51	-0.05	0.25	-0.05	0.1
51228_at	RBM12B	-0.02	0.65	-0.08	0.15	-0.02	0.57	-0.12	0.14	-0.15	0.00384	-0.15	2e-05	-0.34	4.61e-08	-0.03	0.2
52005_at	WIZ	-0.02	0.57	0.03	0.46	-0.02	0.52	0.01	0.65	0.1	4.82e-06	0.1	0.000733	0.12	9.04e-05	0.02	0.36
52078_at	TMEM222	-0.08	0.15	0.03	0.63	0.02	0.56	0.13	0.00221	0.13	0.000421	0.15	0.00065	0.16	6.54e-06	-0.09	0.07
52159_at	HEMK1	-0.03	0.6	0.01	0.8	0.00968	0.83	0.06	0.18	0.08	0.00936	0.11	9.15e-06	0.13	0.000941	0.02	0.57
52164_at	C11orf24	-0.09	0.00953	-0.01	0.8	-0.03	0.46	-0.01	0.59	0.01	0.7	0.01	0.62	0.05	0.07	-0.03	0.3
52169_at	STRADA	-0.11	0.04	-0.1	0.06	-0.08	0.000114	0.05	0.02	0.03	0.05	0.09	2.66e-07	0.14	9.77e-14	0.1	8.14e-10
52255_s_at	COL5A3	-0.14	0.01	-0.16	0.00167	-0.13	4.98e-07	-0.11	0.05	-0.05	0.43	-0.06	0.27	-0.06	0.23	-0.05	0.16
52285_f_at	CEP76	0.11	0.00645	0.15	1.57e-06	0.11	0.03	0.11	0.03	0.05	0.11	0.12	2.87e-05	0.16	2.4e-06	0.02	0.73
52651_at	COL8A2	-0.11	0.21	-0.16	0.000961	-0.2	7.2e-07	-0.24	0.00119	-0.11	0.03	-0.09	0.09	-0.04	0.37	-0.22	1.34e-06
52731_at	AMBRA1	0.06	0.04	0.05	0.27	0.07	0.06	0.07	0.18	0.02	0.48	0.04	0.22	0.06	0.11	0.03	0.36
52741_at	TRMT61A	-0.11	0.26	0.01	0.84	-0.07	0.21	0.03	0.37	0.03	0.18	0.02	0.34	0.06	0.00275	-0.03	0.39
52837_at	KIAA1644	0.06	0.74	-0.11	0.28	-0.02	0.8	0.04	0.57	0.02	0.67	0.15	0.00246	0.11	0.04	0.02	0.52
52940_at	LOC100294402	-0.19	0.00811	-0.27	1.73e-05	-0.16	0.01	-0.12	0.06	0.02	0.56	0.05	0.24	-0.02	0.74	-0.09	0.00136
52975_at	FAM125B	-0.18	0.17	-0.19	0.16	-0.05	0.44	-0.09	0.02	-0.09	0.01	-0.12	0.000281	-0.11	0.02	-0.08	0.00106
53071_s_at	C17orf101	-0.03	0.44	0.03	0.32	0.02	0.59	0.00517	0.78	0.01	0.54	0.08	0.000248	0.15	7.45e-09	-0.02	0.55
53076_at	B4GALT7	-0.04	0.65	0.04	0.62	0.04	0.3	0.000364	0.99	0.02	0.47	0.01	0.65	0.03	0.45	-0.11	0.000213
53202_at	C7orf25	-0.00856	0.89	0.05	0.22	0.1	0.02	0.03	0.32	0.05	0.07	0.08	0.000262	0.12	5.43e-06	-0.03	0.26
53720_at	C19orf66	0.12	0.1	0.11	0.05	0.13	0.000253	0.19	1.07e-08	0.15	5.29e-06	0.19	1.53e-08	0.25	3.16e-16	0.12	0.00187
53912_at	SNX11	0.05	0.02	0.1	0.000443	0.12	0.00865	0.02	0.57	0.07	5.2e-07	0.07	9.47e-09	0.08	0.0012	0.03	0.28
53968_at	INTS5	0.04	0.38	0.11	0.00581	0.02	0.65	0.02	0.37	0.08	0.00555	0.09	1.96e-07	0.05	0.11	0.02	0.54
53987_at	RANBP10	0.07	0.14	0.07	0.05	0.09	0.00473	0.08	0.00355	0.13	1.02e-07	0.13	4.46e-05	0.15	1.11e-07	0.03	0.12
53991_at	DENND2A	-0.4	2.49e-06	-0.42	0.000141	-0.69	5.17e-12	-0.23	1.96e-05	-0.14	0.02	-0.14	0.000362	-0.15	0.01	-0.11	0.04
54037_at	HPS4	-0.02	0.33	-0.09	0.0003	-0.1	1.07e-06	-0.11	0.00151	-0.05	0.08	-0.05	0.06	-0.06	0.04	-0.1	5.15e-06
54051_at	PKNOX1	0.01	0.55	0.00557	0.82	-0.06	0.06	-0.06	0.03	-0.07	0.00784	-0.06	0.00409	-0.08	0.0057	-0.1	0.000213
54632_at	THADA	-0.01	0.61	-0.00504	0.9	-0.03	0.23	-0.07	0.04	-0.07	0.000243	-0.05	0.01	0.02	0.55	-0.11	6.59e-05
54970_at	ZMIZ2	-0.1	0.03	-0.13	0.02	-0.1	0.00212	-0.04	0.49	-0.05	0.16	-0.06	0.00554	-0.00986	0.83	-0.04	0.27
55065_at	MARK4	-0.09	0.19	-0.03	0.48	-0.00929	0.82	-0.02	0.77	-0.02	0.41	-0.03	0.48	0.03	0.37	-0.03	0.53
55081_at	MICALL1	0.13	0.08	0.33	5.61e-14	0.23	1.51e-09	0.37	1.41e-09	0.28	2.95e-16	0.35	8.29e-42	0.36	7.56e-30	0.43	2.72e-36
55093_at	CHPF2	-0.14	0.37	0.13	0.42	0.05	0.56	0.01	0.76	-0.02	0.56	0.06	0.05	-0.00803	0.84	-0.05	0.11
55583_at	DOCK6	-0.02	0.77	0.02	0.6	0.00368	0.93	0.01	0.62	0.06	0.02	0.07	0.03	0.06	0.12	-0.00634	0.9
55616_at	PGAP3	-0.12	0.03	-0.11	0.02	-0.14	0.00587	-0.12	0.01	-0.08	0.06	-0.13	1.89e-05	-0.06	0.19	-0.15	4.44e-07
55662_at	C10orf76	-0.000622	0.99	0.04	0.19	0.03	0.14	0.00697	0.85	0.02	0.38	0.04	0.15	0.08	0.000768	-0.05	0.11
55692_at	ELMO2	-0.13	0.02	-0.15	2.45e-06	-0.11	1.26e-06	-0.12	5.14e-08	-0.1	2.09e-06	-0.06	0.00046	-0.13	4.3e-11	-0.14	2.11e-06
55705_at	C19orf22	0.11	0.00448	0.17	2.22e-09	0.12	0.02	0.09	0.000306	0.17	2.01e-08	0.14	3.17e-08	0.19	1.2e-14	0.14	0.00287
56197_at	PLSCR3	0.01	0.76	0.08	0.00288	0.09	0.01	0.1	3.55e-07	0.11	2.15e-13	0.15	2.49e-20	0.19	3.12e-18	0.09	2.79e-06
56256_at	SIDT2	-0.12	0.000126	-0.11	1.72e-07	-0.1	0.000583	-0.09	0.00049	-0.09	3.12e-07	-0.1	2.21e-09	-0.04	0.17	-0.1	0.0048
56821_at	SLC38A7	0.13	0.03	0.2	0.00254	0.14	0.09	0.01	0.62	0.12	4.27e-05	0.11	1.57e-05	0.13	1.47e-07	0.06	0.00144
56829_at	TRAPPC9	-0.13	0.13	-0.06	0.2	-0.06	0.31	-0.04	0.17	-0.00603	0.86	-0.06	0.08	-0.00185	0.95	-0.06	0.06
56919_at	WDR48	-0.1	0.1	-0.11	0.12	-0.06	0.35	-0.09	0.05	-0.07	0.08	-0.07	0.03	-0.13	0.00162	-0.07	5.73e-05
57082_at	LDLRAP1	0.05	0.24	0.08	0.04	0.1	0.000275	0.08	0.000277	0.13	0.000181	0.13	6.47e-08	0.15	3.7e-10	0.09	0.03
57163_at	ELOVL1	0.09	0.02	0.15	0.00184	0.1	0.06	0.23	0.000237	0.08	0.01	0.12	0.03	0.18	0.00307	0.3	1.36e-06
57516_at	ZNF764	0.01	0.62	-0.00819	0.75	0.00803	0.84	-0.00985	0.59	0.02	0.51	-0.00446	0.87	-0.00333	0.91	-0.03	0.17
57532_at	DVL2	-0.06	5.79e-05	-0.06	0.000911	-0.07	6.33e-08	-0.16	6.21e-06	-0.11	1.26e-05	-0.13	0.000275	-0.06	0.01	-0.18	8.71e-09
57539_at	ZGPAT	-0.02	0.77	-0.00849	0.91	0.01	0.84	-0.03	0.45	0.03	0.15	0.05	0.00755	0.08	0.01	-0.01	0.55
57540_at	RBKS	0.00562	0.95	0.13	0.03	0.14	0.00772	0.12	4.91e-05	0.15	3.05e-05	0.15	4.94e-08	0.16	0.000138	0.03	0.16
57588_at	SLC24A3	0.06	0.06	0.09	0.00414	0.18	3.7e-12	0.22	1.63e-07	0.17	3.59e-07	0.16	2.97e-09	0.24	6.18e-11	0.06	0.4
57703_at	SENP5	0.31	0.000575	0.19	0.01	0.19	4.24e-06	0.22	3.53e-07	0.2	3.52e-07	0.11	0.00524	0.1	0.01	0.04	0.06
57715_at	CALHM2	-0.16	0.06	-0.06	0.39	-0.04	0.46	0.02	0.78	0.01	0.81	0.07	0.03	0.06	0.46	0.00265	0.97
57739_at	DND1	0.00203	0.94	0.00834	0.69	0.04	0.04	-0.02	0.43	-0.02	0.64	0.06	0.13	0.06	0.23	0.02	0.4
58308_at	TRIM62	0.17	0.01	0.22	2.83e-07	0.17	0.000138	0.17	1.08e-06	0.28	5.9e-10	0.25	2.48e-13	0.28	6.58e-19	0.17	2.17e-07
58696_at	EXOSC4	0.08	0.44	0.17	0.01	0.12	0.25	0.12	7.79e-05	0.22	3.05e-10	0.24	6.01e-23	0.18	2.91e-09	0.11	0.00112
58916_at	KCTD14	-0.36	0.000818	-0.36	0.000816	-0.19	0.00382	-0.15	0.00339	-0.07	0.21	-0.05	0.11	-0.13	0.03	-0.11	3.12e-05
58994_at	CC2D1A	0.00878	0.88	0.06	0.48	-0.00526	0.95	0.02	0.61	0.1	0.000301	0.07	0.08	0.08	0.03	0.11	0.00294
59625_at	NOL3	-0.06	0.36	-0.15	0.00254	-0.16	7.69e-05	-0.19	0.000174	-0.1	0.06	-0.08	0.03	-0.12	0.0093	-0.13	0.00505
59631_at	TXNRD3	-0.02	0.75	0.12	0.02	0.11	0.08	0.03	0.42	0.15	2.55e-06	0.13	1.16e-05	0.15	0.0062	0.03	0.4
59644_at	BMP2K	0.11	0.01	0.14	4.44e-05	0.16	5.86e-05	0.28	5.49e-09	0.16	1.78e-08	0.19	6.04e-11	0.25	2.66e-18	0.12	0.11
59697_at	RAB15	-0.13	0.24	-0.24	0.01	-0.03	0.68	-0.03	0.55	0.00961	0.85	0.02	0.63	-0.00644	0.92	0.04	0.45
59705_at	SCLY	0.03	0.48	0.15	0.00117	0.09	0.11	0.02	0.26	0.05	0.12	0.03	0.23	0.05	0.09	0.02	0.4
48612_at	N4BP1	-0.03	0.68	-0.01	0.83	0.02	0.6	0.00881	0.81	-0.03	0.46	-0.03	0.33	-0.02	0.52	-0.03	0.55
48659_at	MIIP	-0.00166	0.98	0.07	0.37	-0.04	0.75	-0.07	0.00661	-0.09	0.00661	-0.04	0.24	-0.00982	0.7	-0.03	0.35
48808_at	DHFR	0.17	1.03e-05	0.22	2.21e-11	0.15	3.4e-05	0.18	0.00156	0.12	0.00105	0.18	6.37e-06	0.14	0.0021	0.04	0.42
48825_at	ING4	-0.12	0.00159	-0.12	6.9e-06	-0.13	1.07e-05	-0.17	0.000268	-0.18	0.000135	-0.14	2.87e-07	-0.2	2.43e-09	-0.15	3.35e-07
49049_at	DTX3	-0.02	0.83	-0.02	0.81	-0.15	0.02	-0.05	0.51	0.09	0.33	0.09	0.16	0.05	0.42	0.06	0.14
49051_g_at	DTX3	0.05	0.69	0.07	0.39	-0.04	0.7	0.00671	0.91	-0.09	0.14	-0.03	0.52	-0.02	0.69	-0.03	0.11
49077_at	PPME1	-0.06	0.03	0.00947	0.72	-0.03	0.08	0.04	0.12	0.03	0.24	0.02	0.44	-0.02	0.53	0.04	0.11
49329_at	KLHL22	-0.13	0.09	-0.11	0.06	-0.08	0.03	-0.07	0.00798	-0.06	0.04	-0.00638	0.84	-0.03	0.38	-0.04	0.11
49679_s_at	LOC729580	-0.05	0.14	0.03	0.54	0.04	0.37	0.04	0.17	0.08	0.04	0.06	0.18	0.13	0.00113	-0.04	0.12
51774_s_at	LOC222070	-0.14	1.61e-05	-0.09	0.00627	-0.08	0.01	-0.05	0.03	-0.08	6.64e-05	-0.09	4.62e-08	-0.05	0.12	-0.03	0.29
55872_at	ZNF512B	-0.02	0.8	-0.02	0.72	0.02	0.67	-0.03	0.27	0.00248	0.91	-0.02	0.55	0.00278	0.94	-0.02	0.31
56748_at	TRIM10	0.24	0.00478	0.25	0.01	0.25	0.01	0.01	0.83	0.09	0.07	0.00987	0.74	0.04	0.25	-0.02	0.41
58367_s_at	ZNF419	-0.14	0.0033	-0.15	0.00235	-0.19	5.25e-10	-0.00593	0.76	-0.07	0.000487	-0.11	2.97e-07	-0.12	1.41e-07	0.02	0.39
58780_s_at	FLJ10357	-0.33	4.69e-05	-0.36	2.76e-06	-0.26	1.38e-10	-0.27	1.72e-07	-0.22	8.05e-08	-0.21	1.14e-07	-0.23	0.000582	-0.3	1.96e-12
58900_at	LOC222070	-0.13	0.00233	-0.1	8.1e-05	-0.07	0.02	-0.0084	0.64	-0.05	0.05	-0.07	0.000368	0.02	0.61	0.02	0.37
59375_at	MYO15B	-0.29	0.00903	-0.48	0.00151	-0.35	0.000459	-0.12	0.02	-0.19	7.51e-08	-0.18	9.96e-05	-0.16	0.00109	0.02	0.44
59433_at	LOC286434	0.05	0.72	0.02	0.9	-0.02	0.87	0.03	0.32	-0.03	0.77	0.03	0.52	-0.06	0.34	0.07	0.000835
59437_at	C9orf116	-0.12	0.23	0.06	0.44	0.07	0.24	0.03	0.54	0.05	0.34	0.00414	0.92	0.05	0.36	-0.04	0.18
59999_at	HIF1AN	-0.04	0.42	0.02	0.64	-0.03	0.27	-0.06	0.00207	-0.04	0.09	-0.02	0.24	-0.00654	0.79	-0.04	0.00843
60084_at	CYLD	0.1	0.00963	0.1	0.06	0.18	0.00866	0.16	4.6e-12	0.07	0.07	0.09	0.000797	0.17	0.00501	0.08	0.0047
60471_at	RIN3	-0.05	0.27	-0.000166	1	0.02	0.62	-0.08	0.21	0.02	0.39	-0.00944	0.75	0.07	0.31	-0.05	0.09
60474_at	FERMT1	0.23	6.62e-05	0.31	7.08e-08	0.3	2.43e-08	0.28	2.27e-08	0.26	9.48e-07	0.32	2.25e-08	0.23	0.000334	0.42	5.01e-13
60528_at	JMJD7-PLA2G4B	0.27	0.00218	0.21	1.13e-07	0.25	0.000205	0.26	5.48e-17	0.43	5.74e-17	0.43	2.44e-29	0.31	5.35e-18	0.48	2.68e-22
60794_f_at	ZNF814	0.04	0.05	0.03	0.43	0.05	0.21	0.00424	0.96	0.03	0.77	0.04	0.55	0.02	0.83	0.08	0.01
60815_at	POLR2J4	0.04	0.25	-0.00137	0.98	-0.03	0.37	-0.04	0.35	-0.08	0.05	-0.07	0.02	-0.08	0.04	-0.00136	0.97
61297_at	CASKIN2	-0.04	0.64	-0.03	0.67	-0.00731	0.91	-0.02	0.69	0.06	0.17	0.09	0.05	0.04	0.25	-0.00196	0.93
61732_r_at	IFT74	-0.02	0.5	-0.05	0.05	-0.06	0.04	-0.04	0.18	-0.04	0.2	-0.04	0.1	-0.04	0.09	-0.06	0.42
61734_at	RCN3	-0.19	0.02	-0.11	0.03	-0.15	0.01	-0.12	0.17	-0.04	0.6	-0.07	0.35	-0.01	0.91	-0.23	0.05
61874_at	C9orf7	-0.06	0.47	-0.04	0.68	-0.00205	0.97	-0.03	0.36	-0.02	0.51	0.03	0.43	0.000109	1	-0.03	0.45
62212_at	C1orf50	-0.15	0.11	-0.07	0.29	0.02	0.61	-0.03	0.38	-0.02	0.52	0.0035	0.88	0.04	0.1	-0.15	0.01
62987_r_at	CACNG4	-0.11	0.44	-0.48	0.00532	-0.28	0.2	-0.18	0.04	0.07	0.33	0.12	0.31	0.00577	0.91	-0.08	0.09
63009_at	SHQ1	0.04	0.03	0.05	0.03	0.04	0.01	0.03	0.1	0.11	6.57e-08	0.13	9.93e-15	0.07	0.000735	0.05	0.00697
63305_at	PKNOX2	-0.15	0.00917	-0.16	0.02	-0.00137	0.98	-0.00518	0.84	0.01	0.62	-0.02	0.43	-0.06	0.06	-0.0028	0.91
63825_at	ABHD2	-0.00451	0.92	-0.07	0.14	-0.04	0.23	-0.02	0.81	-0.13	6.87e-06	-0.15	3.92e-09	-0.21	9.17e-08	0.04	0.55
64064_at	GIMAP5	-0.11	0.09	-0.13	0.01	-0.07	0.31	-0.07	0.03	0.02	0.63	-0.04	0.05	-0.02	0.6	-0.05	0.07
64371_at	SFRS14	0.05	0.29	-0.05	0.31	0.00287	0.95	-0.02	0.76	-0.05	0.15	-0.03	0.35	-0.05	0.14	-0.03	0.55
64408_s_at	CALML4	0.08	0.03	0.06	0.16	0.04	0.24	0.05	0.25	0.1	0.0029	0.09	0.00344	0.1	0.00292	0.00046	0.98
64418_at	SYNRG	-0.00689	0.85	-0.07	0.00665	0.02	0.49	-0.04	0.02	-0.06	0.00319	-0.04	0.12	-0.05	0.02	-0.02	0.46
64432_at	C12orf47	-0.0071	0.83	-0.03	0.36	-0.08	0.00217	-0.19	8.98e-09	-0.12	6.03e-10	-0.14	1.05e-13	-0.1	0.00525	-0.26	9.62e-10
64438_at	C17orf101	0.00227	0.94	0.03	0.48	0.06	0.03	0.00747	0.86	0.06	0.02	0.03	0.32	0.05	0.07	0.02	0.15
64440_at	IL17RC	0.07	0.22	0.001	0.99	-0.2	0.1	0.00216	0.94	-0.02	0.59	0.04	0.31	-0.00221	0.95	-0.08	0.15
64474_g_at	DGCR8	-0.04	0.58	-0.04	0.24	-0.05	0.39	-0.0091	0.93	0.00738	0.89	0.03	0.54	0.04	0.36	-0.03	0.56
64486_at	CORO1B	-0.02	0.89	0.03	0.77	-0.04	0.74	0.04	0.48	0.08	0.00056	0.1	0.12	0.1	0.00798	-0.00122	0.97
64488_at	IRGQ	0.00909	0.76	0.03	0.31	0.03	0.13	-0.02	0.43	0.01	0.64	0.00554	0.71	-0.02	0.43	-0.06	0.02
64883_at	MOSPD2	0.03	0.49	0.00604	0.93	-0.04	0.58	-0.14	0.01	-0.1	0.00189	-0.08	0.0022	-0.14	0.000164	-0.09	0.07
64899_at	LPPR2	0.04	0.4	0.00195	0.97	-0.02	0.78	0.00693	0.88	0.14	0.02	0.08	0.07	0.12	0.00228	0.07	0.000783
64900_at	FLJ22167	-0.07	0.02	-0.03	0.47	0.04	0.48	-0.04	0.23	-0.08	0.11	-0.05	0.1	-0.04	0.35	-0.07	0.03
64942_at	GPR153	-0.01	0.69	0.06	0.1	-0.03	0.46	-0.06	0.23	-0.04	0.33	0.000501	0.99	0.02	0.67	-0.06	0.08
65086_at	YIPF2	-0.02	0.6	-0.03	0.51	0.12	0.00849	0.01	0.66	0.09	0.000708	0.04	0.23	0.12	0.000868	0.02	0.57
65133_i_at	INO80B	0.16	0.06	0.24	0.000236	0.05	0.53	0.04	0.37	0.14	0.000642	0.03	0.63	0.06	0.09	0.1	0.00711
65438_at	KIAA1609	0.15	0.00185	0.17	1.62e-07	0.24	2.92e-08	0.22	1.06e-05	0.2	7.73e-06	0.2	1.49e-09	0.16	0.000233	0.1	0.00453
65472_at	C2orf68	-0.12	0.000172	-0.15	1.02e-18	-0.19	6.34e-11	-0.17	8.28e-06	-0.18	7.22e-10	-0.18	4.64e-17	-0.15	1.67e-07	-0.15	1.08e-11
65493_at	HEATR6	0.01	0.84	0.07	0.19	-0.01	0.68	-0.02	0.63	0.01	0.76	-0.04	0.14	-0.01	0.73	-0.01	0.7
65517_at	AP1M2	0.11	0.12	0.17	0.000201	0.06	0.33	0.11	0.02	0.16	0.000139	0.2	5.43e-07	0.17	8.64e-05	0.04	0.13
65521_at	UBE2D4	-0.04	0.53	-0.01	0.82	-0.05	0.51	0.07	0.02	0.04	0.31	0.03	0.25	0.06	0.12	-0.00323	0.92
65585_at	FAM86B1	-0.04	0.47	-0.00229	0.95	-0.02	0.55	-0.13	0.12	0.1	0.09	0.03	0.55	-0.01	0.76	0.00132	0.97
65588_at	LOC388796	0.11	0.11	0.08	0.13	0.05	0.09	0.06	0.47	0.07	0.29	0.04	0.55	0.06	0.38	0.03	0.61
65591_at	WDR48	0.04	0.37	0.02	0.64	0.0042	0.95	-0.04	0.34	-0.00387	0.92	-0.01	0.85	-0.11	0.07	-0.02	0.55
65630_at	TMEM80	-0.06	0.03	-0.1	0.00025	-0.12	0.00352	-0.15	6.32e-06	-0.18	3.16e-09	-0.11	2.34e-05	-0.1	0.000354	-0.22	5.85e-08
65635_at	ENGASE	-0.09	0.03	-0.12	0.00179	-0.11	5.54e-08	-0.02	0.47	-0.03	0.36	-0.02	0.32	-0.04	0.06	0.03	0.18
65718_at	GPR124	-0.16	2.8e-05	-0.13	4.19e-07	-0.11	0.000893	-0.15	0.02	-0.11	0.00155	-0.15	0.01	-0.1	0.12	-0.11	0.04
65770_at	RHOT2	-0.06	0.5	-0.06	0.31	-0.03	0.31	-0.04	0.35	0.02	0.24	0.01	0.53	0.01	0.68	0.00396	0.85
65884_at	MAN1B1	-0.14	0.01	-0.09	0.17	-0.22	0.00192	-0.21	5.41e-06	-0.05	0.02	-0.05	0.05	-0.13	0.000562	-0.13	0.03
66053_at	HNRNPUL2	0.05	0.57	0.2	0.02	0.1	0.17	-0.02	0.69	0.00809	0.86	-0.00569	0.93	-0.11	0.04	0.07	0.06
71933_at	WNT6	-0.02	0.93	-0.21	0.05	-0.01	0.94	-0.05	0.12	-0.04	0.4	-0.05	0.12	-0.04	0.24	0.02	0.52
74694_s_at	RABEP2	-0.17	0.27	-0.01	0.9	-0.02	0.72	-0.00136	0.97	0.02	0.16	0.1	9.34e-07	0.06	0.07	0.06	0.02
76897_s_at	FKBP15	0.15	0.04	0.2	0.00314	0.13	0.11	0.15	0.00923	0.09	0.04	0.1	0.00838	0.19	0.00212	0.13	0.000533
79005_at	SLC35E1	0.12	0.00369	0.14	0.00153	0.11	0.04	0.09	1.92e-05	0.11	4.77e-05	0.08	0.0012	0.1	0.00183	0.08	0.02
81737_at	81737_at	0.02	0.7	0.00377	0.95	-0.1	0.35	-0.23	0.07	-0.21	4.23e-05	-0.14	0.01	-0.23	0.00248	-0.09	0.37
77508_r_at	RABEP2	0.12	0.16	0.13	0.07	0.06	0.49	0.03	0.44	0.27	5.41e-09	0.13	0.00109	0.16	4.39e-05	0.21	4.57e-09
78047_s_at	LOC729580	0.02	0.76	0.1	0.2	0.08	0.32	0.02	0.29	0.05	0.07	0.05	0.00312	0.12	1.08e-07	0.02	0.56
78330_at	ZNF335	0.18	0.2	0.07	0.6	0.06	0.44	-0.03	0.53	0.02	0.59	0.02	0.66	-0.04	0.25	-0.06	0.03
78383_at	LOC100129250	0.00821	0.94	-0.02	0.83	-0.06	0.45	-0.11	0.09	-0.04	0.36	-0.1	0.000116	-0.07	0.05	-0.15	0.03
78495_at	ZNF783	0.00403	0.91	-0.01	0.72	-0.000852	0.96	-0.06	0.02	0.07	0.04	-0.03	0.41	-0.05	0.24	0.00326	0.94
81811_at	81811_at	-0.04	0.29	-0.05	0.2	-0.00977	0.72	-0.09	0.1	-0.09	0.02	-0.08	0.03	-0.04	0.25	0.02	0.4
87100_at	ABHD2	0.07	0.4	-0.03	0.74	0.04	0.63	-0.38	0.01	-0.05	0.22	-0.11	0.06	-0.31	0.000385	-0.06	0.5
89476_r_at	NPEPL1	-0.18	0.16	-0.08	0.4	-0.05	0.28	0.00429	0.86	0.06	0.06	0.04	0.25	0.09	4.18e-05	0.03	0.03
89948_at	PCIF1	0.05	0.34	0.14	0.00124	0.19	8.85e-05	0.06	0.02	0.09	0.01	0.06	0.04	0.15	1.97e-07	0.04	0.07
89977_at	ACSM5	-0.45	0.000532	-0.34	0.04	-0.44	0.00018	-0.06	0.05	-0.12	0.07	-0.1	0.04	-0.31	0.06	-0.00267	0.93
90265_at	ADAP1	-0.1	0.21	-0.16	0.07	-0.07	0.25	-0.08	0.00328	-0.07	0.02	-0.07	0.02	-0.00117	0.98	-0.01	0.57
90610_at	LRCH4	-0.11	0.48	-0.04	0.66	0.02	0.59	0.00228	0.93	0.04	0.09	0.05	0.00466	0.11	0.000456	-0.000456	0.99
91580_at	LRTM1	0.07	0.51	0.02	0.79	0.02	0.79	0.06	0.47	-0.05	0.5	0.05	0.37	0.00266	0.96	-0.02	0.49
91617_at	DGCR8	-0.09	0.4	-0.07	0.15	-0.05	0.38	-0.07	0.2	-0.03	0.32	-0.00333	0.94	0.05	0.2	-0.06	0.11
91682_at	91682_at	0.12	0.16	0.07	0.14	0.07	0.27	0.03	0.23	0.04	0.15	0.03	0.29	0.08	0.03	0.04	0.09
91684_g_at	EXOSC4	0.21	0.09	0.39	0.000667	0.21	0.31	0.11	3.26e-07	0.19	5.04e-06	0.19	1.89e-08	0.18	6.8e-07	0.11	2.82e-07
91703_at	EHBP1L1	0.07	0.38	0.23	0.0011	0.17	0.07	0.22	0.000255	0.26	7.13e-12	0.28	3.96e-06	0.25	1.06e-05	0.19	3.79e-05
91816_f_at	MEX3D	0.04	0.72	0.01	0.91	0.03	0.72	-0.03	0.65	-0.04	0.36	-0.09	0.02	-0.13	4.51e-05	-0.01	0.79
91826_at	EPS8L1	0.00195	0.98	-0.00801	0.85	-0.02	0.64	-0.08	0.04	-0.09	0.15	-0.06	0.31	-0.04	0.22	-0.07	0.24
91920_at	BCAN	0.02	0.74	0.05	0.21	-0.04	0.35	-0.02	0.49	0.02	0.72	-0.03	0.53	-0.02	0.43	0.02	0.34
91952_at	DCAF15	0.08	0.26	-0.02	0.83	-0.03	0.61	0.05	0.32	0.02	0.46	-0.02	0.78	-0.03	0.28	0.02	0.37
200593_s_at	HNRNPU	-0.03	0.6	0.07	0.08	-0.00266	0.97	0.06	0.02	0.04	0.12	0.00269	0.91	-0.14	0.00687	0.12	0.00135
200594_x_at	HNRNPU	0.000935	0.93	0.01	0.37	0.01	0.18	-0.01	0.47	0.0026	0.88	-0.03	0.00192	-0.07	0.00112	0.0086	0.76
200595_s_at	EIF3A	0.02	0.000289	0.04	0.03	0.00925	0.23	0.02	0.08	0.02	0.27	0.02	0.16	0.0049	0.75	0.08	0.00247
200596_s_at	EIF3A	0.13	0.2	0.11	0.03	0.17	0.09	0.01	0.77	0.02	0.51	-0.08	0.06	-0.08	5.7e-05	0.12	0.08
200597_at	EIF3A	0.02	0.49	0.01	0.63	-0.03	0.05	-0.1	0.08	-0.09	5.96e-07	-0.11	4.52e-20	-0.09	0.000112	-0.15	0.000628
200598_s_at	HSP90B1	0.00805	0.79	0.05	0.18	0.05	0.34	0.17	2.87e-07	0.05	0.01	0.08	0.02	0.07	0.02	0.26	0.000752
200599_s_at	HSP90B1	0.04	0.00891	0.07	0.00414	0.02	0.6	0.02	0.18	0.02	0.18	0.03	0.01	0.07	0.000532	0.08	0.06
200600_at	MSN	-0.00903	0.53	-0.000289	0.99	-0.0052	0.83	-0.03	0.15	0.04	0.07	0.05	0.00547	0.02	0.33	0.03	0.2
200601_at	ACTN4	-0.19	0.00779	-0.03	0.34	-0.05	0.06	-0.15	0.000289	-0.09	0.000899	-0.1	0.14	-0.09	0.000281	-0.2	0.00221
200602_at	APP	-0.04	0.00473	-0.06	0.00034	-0.04	0.06	-0.1	4.2e-19	-0.1	7.33e-05	-0.1	6.34e-10	-0.09	4.39e-06	-0.08	0.000778
200603_at	PRKAR1A	-0.01	0.29	-0.04	0.08	-0.00743	0.59	-0.05	1.84e-05	-0.04	0.07	-0.05	0.00107	-0.09	9.54e-12	-0.00374	0.85
200604_s_at	PRKAR1A	0.12	0.15	0.17	0.02	0.18	0.00873	0.17	0.00239	0.05	0.17	0.02	0.46	-0.21	0.01	0.15	0.07
200605_s_at	PRKAR1A	0.05	0.17	-0.03	0.72	0.01	0.5	-0.02	0.32	-0.02	0.12	-0.05	6.09e-07	-0.19	8.65e-11	0.02	0.61
200606_at	DSP	-0.02	0.24	0.01	0.51	-0.02	0.16	0.00283	0.68	-0.03	0.01	-0.06	1.31e-08	-0.06	2.35e-06	0.02	0.15
200607_s_at	RAD21	0.13	0.05	0.13	0.01	0.08	0.28	0.1	0.1	0.02	0.44	-0.05	0.14	0.00867	0.85	0.13	0.08
200608_s_at	RAD21	0.02	0.17	0.03	0.08	0.02	0.11	-0.02	0.13	-0.01	0.51	-0.01	0.29	-0.00512	0.64	0.04	0.11
200609_s_at	WDR1	-0.04	0.22	0.00751	0.78	0.01	0.46	0.02	0.38	0.04	0.03	0.04	0.03	0.04	0.09	0.02	0.69
200610_s_at	NCL	0.03	0.00873	0.1	5.9e-05	0.05	0.00412	0.02	0.1	0.04	0.03	0.00822	0.54	0.01	0.52	0.08	0.01
200611_s_at	WDR1	0.05	0.16	0.24	6.72e-10	0.19	0.00058	0.17	0.02	0.14	1.01e-10	0.14	1.26e-06	0.13	1.37e-07	0.25	3.86e-06
200612_s_at	AP2B1	-0.07	0.03	-0.04	0.2	-0.07	0.04	-0.21	0.00695	-0.05	0.21	-0.06	0.74	-0.05	0.2	-0.04	0.42
200613_at	AP2M1	0.00999	0.62	0.06	0.03	0.02	0.61	0.00492	0.84	0.06	0.01	0.05	0.2	0.07	0.02	0.05	0.11
200614_at	CLTC	-0.000411	0.95	0.02	0.15	0.00498	0.51	-0.00385	0.7	-0.00878	0.33	-0.02	0.01	-0.02	0.16	-0.00742	0.54
200615_s_at	AP2B1	-0.02	0.65	0.08	0.03	0.06	0.21	0.07	0.24	0.09	0.04	0.08	0.12	0.04	0.5	0.03	0.58
200616_s_at	MLEC	-0.02	0.41	-0.04	0.28	0.00186	0.94	-0.00304	0.98	0.04	0.57	0.02	0.5	-0.08	0.12	0.09	0.15
200617_at	MLEC	-0.05	0.01	-0.03	0.3	-0.02	0.4	-0.13	0.01	0.01	0.79	-0.02	0.55	-0.15	0.00155	-0.2	1.15e-09
200618_at	LASP1	-0.11	1.93e-05	-0.08	0.00304	-0.03	0.18	-0.08	0.00148	-0.03	0.18	-0.06	0.000164	-0.02	0.51	-0.1	0.00407
200619_at	SF3B2	-0.05	0.26	-0.03	0.41	-0.07	0.19	-0.1	0.002	-0.04	0.02	-0.04	0.0052	-0.05	0.00146	-0.23	1.07e-06
200620_at	TMEM59	-0.01	0.78	0.01	0.81	-0.00837	0.58	-0.02	0.17	-0.02	0.01	-0.02	0.02	-0.05	0.01	-0.05	0.00395
200621_at	CSRP1	-0.21	2.83e-08	-0.21	5.21e-06	-0.17	0.001	-0.2	0.000379	-0.16	3.98e-06	-0.24	5.49e-17	-0.21	0.00118	-0.42	2.09e-07
200622_x_at	CALM3	0.12	0.03	0.18	7.07e-08	0.1	0.18	0.22	3.19e-06	0.22	2.19e-11	0.26	8.27e-14	0.32	3.45e-06	0.12	0.000448
200623_s_at	CALM3	-0.04	0.3	-0.00242	0.94	-0.000259	0.99	-0.1	0.16	-0.03	0.53	-0.08	0.2	-0.13	0.04	-0.16	0.01
200624_s_at	MATR3	0.05	0.05	0.03	0.3	0.01	0.43	-0.03	0.35	-0.03	0.13	-0.03	0.00163	-0.03	0.2	0.04	0.59
200625_s_at	CAP1	-0.00258	0.88	0.03	0.02	0.02	0.06	0.06	1.86e-06	0.04	0.02	0.06	0.02	0.09	0.000574	0.00508	0.85
200626_s_at	MATR3	0.00922	0.63	-0.02	0.37	-0.02	0.13	-0.04	0.000169	-0.03	0.08	-0.04	0.000386	-0.02	0.11	-0.00873	0.76
200627_at	PTGES3	0.04	0.00467	0.06	0.00334	0.04	0.00456	0.03	2.26e-05	0.02	0.04	0.02	0.01	0.00559	0.67	0.03	0.15
200628_s_at	WARS	0.22	0.00102	0.24	3.17e-07	0.2	0.000812	0.37	6.91e-07	0.35	7.51e-21	0.45	1.55e-16	0.54	4.69e-07	0.3	3.5e-08
200629_at	WARS	0.03	0.61	0.15	0.00184	0.14	0.01	0.26	0.00283	0.26	5.7e-16	0.27	3.11e-10	0.37	1.23e-11	0.2	7.66e-05
200630_x_at	SET	0.03	0.08	0.05	0.07	0.03	0.02	-0.01	0.66	-0.04	0.02	-0.03	0.53	-0.1	0.000559	0.17	0.0063
200631_s_at	SET	-0.02	0.23	0.01	0.67	-0.00204	0.88	-0.07	2.46e-06	-0.04	0.000396	-0.06	2.28e-07	-0.07	4.56e-11	-0.11	1.41e-06
200632_s_at	NDRG1	-0.01	0.66	-0.02	0.52	-0.02	0.31	-0.05	0.01	-0.03	0.25	-0.03	0.33	-0.11	0.00474	-0.08	0.04
200633_at	UBB	-0.01	0.38	-0.02	0.12	-0.000756	0.98	-0.000607	0.98	-0.02	0.05	0.01	0.2	0.03	0.04	-0.05	0.00538
200634_at	PFN1	0.1	0.00313	0.11	0.002	0.04	0.51	0.07	0.02	0.1	3.15e-10	0.15	9.88e-06	0.12	7.05e-07	0.09	2.14e-05
200635_s_at	PTPRF	-0.07	0.000741	-0.08	0.000417	-0.06	0.000222	-0.15	5.55e-07	-0.14	2.29e-06	-0.14	7.85e-09	-0.24	6.43e-16	-0.08	0.09
200636_s_at	PTPRF	-0.1	0.00134	-0.11	0.000273	-0.08	0.02	-0.19	6.89e-17	-0.14	1.06e-10	-0.16	3e-11	-0.21	3.54e-14	-0.21	2.37e-05
200637_s_at	PTPRF	-0.07	0.43	-0.02	0.73	-0.1	0.38	-0.05	0.11	-0.06	0.11	-0.04	0.39	-0.22	0.000594	0.1	0.11
200638_s_at	YWHAZ	0.14	9.5e-06	0.19	4.42e-05	0.08	0.000243	0.12	2.48e-15	0.06	0.000537	0.1	6.33e-12	0.07	0.09	0.16	7.34e-05
200639_s_at	YWHAZ	0.03	0.05	0.06	0.000134	0.04	0.00643	0.02	0.04	0.03	0.03	0.06	6.01e-05	0.03	0.07	0.04	0.04
200640_at	YWHAZ	0.04	8.36e-05	0.08	0.00012	0.03	0.00485	0.04	0.000904	0.05	0.000122	0.08	1.81e-10	0.02	0.34	0.05	0.0086
200641_s_at	YWHAZ	0.22	0.00205	0.28	0.000165	0.18	0.04	0.24	5.54e-15	0.11	9.27e-06	0.16	8.81e-11	0.09	0.14	0.27	0.000671
200642_at	SOD1	-0.08	0.000288	-0.09	1.59e-06	-0.1	0.01	-0.19	2.27e-21	-0.11	1.05e-11	-0.14	8.73e-30	-0.18	2.24e-25	-0.22	2.33e-42
200643_at	HDLBP	-0.05	0.21	0.01	0.75	-0.04	0.45	-0.04	0.19	0.01	0.67	-0.000823	0.98	0.04	0.23	-0.08	0.01
200644_at	MARCKSL1	-0.00881	0.83	-0.05	0.21	-0.00633	0.88	-0.06	0.32	0.05	0.45	0.11	0.00795	0.05	0.48	-0.01	0.83
200645_at	GABARAP	-0.03	0.15	-0.03	0.18	-0.00309	0.81	-0.06	0.000205	-0.05	0.000204	-0.05	0.03	-0.04	0.01	-0.11	0.00461
200646_s_at	NUCB1	0.04	0.35	0.04	0.47	0.03	0.75	-0.00403	0.94	0.12	0.07	0.13	0.09	0.08	0.06	0.09	0.12
200647_x_at	EIF3C	-0.07	0.16	0.03	0.44	-0.00963	0.85	-0.03	0.4	-0.00211	0.94	0.00162	0.95	0.00284	0.92	0.00225	0.94
200648_s_at	GLUL	0.44	1.3e-08	0.41	2.3e-14	0.6	9.31e-18	0.31	6.26e-17	0.34	5.82e-23	0.25	5.32e-13	0.16	0.03	0.42	8.64e-12
200649_at	NUCB1	-0.09	0.02	-0.02	0.51	-0.04	0.22	-0.06	0.24	0.06	0.17	0.05	0.37	0.03	0.32	-0.04	0.35
200650_s_at	LDHA	0.02	0.08	0.03	0.06	0.01	0.2	0.05	9.54e-07	0.05	1.54e-12	0.09	7.96e-26	0.12	7.97e-10	0.08	1.07e-14
200651_at	GNB2L1	-0.02	0.21	-0.01	0.66	-0.05	0.28	-0.03	1.05e-06	-0.03	0.000289	-0.04	0.02	-0.05	1.3e-08	-0.04	0.000756
200652_at	SSR2	-0.01	0.36	0.00685	0.75	-0.02	0.73	-0.05	0.06	-0.02	0.18	-0.04	0.00123	0.00197	0.9	-0.11	0.000109
200653_s_at	CALM1	0.08	0.00626	0.1	0.000814	0.09	0.12	0.08	0.00132	0.08	2.45e-11	0.1	6.85e-16	0.06	0.00721	0.21	2.05e-08
200654_at	P4HB	0.04	0.05	0.08	0.000108	0.07	0.00189	0.09	4.94e-07	0.07	0.00172	0.11	7.27e-09	0.11	8.05e-09	0.1	4.13e-08
200655_s_at	CALM1	0.07	0.01	0.09	0.000142	0.05	0.06	0.1	1.99e-10	0.04	0.00273	0.05	3.01e-07	0.05	0.04	0.07	0.000375
200656_s_at	P4HB	0.24	2.23e-09	0.21	0.000167	0.22	0.000116	0.18	1.4e-08	0.15	4.68e-12	0.2	2.95e-19	0.18	6.72e-10	0.26	2.47e-09
200657_at	SLC25A5	0.09	0.000726	0.09	0.08	0.08	0.00997	0.13	5.84e-19	0.1	2.54e-10	0.15	5.38e-31	0.18	2.06e-30	0.15	9.58e-11
200658_s_at	PHB	0.07	0.02	0.19	5.44e-08	0.11	0.18	0.11	8.72e-08	0.14	1.05e-15	0.15	1.82e-23	0.19	6.99e-14	0.13	4.23e-08
200659_s_at	PHB	-0.09	0.00332	-0.03	0.4	-0.03	0.3	0.01	0.61	0.02	0.42	0.01	0.52	0.05	0.03	-0.07	0.09
200660_at	S100A11	0.04	0.37	0.11	0.00772	0.06	0.1	0.1	0.03	0.18	2.19e-18	0.22	1.07e-11	0.12	6.52e-07	0.19	9.45e-14
200661_at	CTSA	0.04	0.12	0.12	0.000331	0.04	0.54	0.13	0.00147	0.11	1.29e-05	0.17	6.54e-08	0.17	1.92e-13	0.1	0.00722
200662_s_at	TOMM20	-0.03	0.01	-0.04	0.04	-0.03	0.02	-0.11	7.08e-14	-0.08	2.34e-17	-0.13	3.73e-38	-0.1	8.65e-12	-0.1	3.21e-05
200663_at	CD63	-0.09	0.01	-0.11	0.000305	-0.11	0.00867	-0.11	1.11e-06	-0.04	0.02	-0.09	4.49e-07	-0.09	0.00852	-0.11	0.00018
200664_s_at	DNAJB1	0.26	0.0002	0.25	0.00031	0.27	2.03e-09	0.21	1.63e-28	0.11	5.15e-05	0.13	0.01	0.16	0.000119	0.24	3.52e-11
200665_s_at	SPARC	-0.07	0.06	-0.09	0.00484	-0.02	0.6	-0.06	0.1	0.02	0.56	-0.05	0.06	-0.06	0.29	-0.08	0.00271
200666_s_at	DNAJB1	0.05	0.05	0.1	0.00221	0.1	1.98e-09	0.08	7.96e-05	0.06	0.00877	0.1	5.18e-07	0.05	0.03	0.08	0.000309
200667_at	UBE2D3	-0.00875	0.56	0.00992	0.5	0.01	0.2	0.02	0.06	-0.000531	0.94	0.01	0.07	0.02	0.17	-0.02	0.14
200668_s_at	UBE2D3	0.06	8.28e-07	0.1	0.0012	0.06	2.02e-12	0.07	3.68e-12	0.05	4.75e-09	0.06	2.94e-14	0.09	1.78e-07	0.09	2.58e-05
200669_s_at	UBE2D3	0.13	1.65e-06	0.17	1.31e-06	0.12	3.11e-05	0.17	4.41e-12	0.1	1.08e-13	0.12	7.48e-21	0.14	6.56e-06	0.16	6.23e-06
200670_at	XBP1	-0.0088	0.78	-9.74e-05	1	0.08	2.79e-05	0.05	0.0058	0.04	0.19	0.03	0.07	0.09	0.02	0.04	0.04
200671_s_at	SPTBN1	-0.34	0.000484	-0.24	0.00465	-0.33	0.000108	-0.1	0.32	-0.16	0.00144	-0.23	1.99e-06	-0.88	9.19e-08	-0.11	0.1
200672_x_at	SPTBN1	-0.14	0.000682	-0.15	0.000194	-0.19	0.000181	-0.15	0.25	-0.12	0.02	-0.22	6.01e-10	-0.61	1.21e-07	-0.12	0.33
200673_at	LAPTM4A	-0.00821	0.57	-0.04	0.05	-0.02	0.01	-0.07	8.91e-10	-0.04	0.0033	-0.06	1.17e-15	-0.09	2.31e-12	-0.05	1.48e-05
200674_s_at	RPL32	-0.03	0.03	-0.04	0.06	-0.03	0.37	-0.03	0.000282	-0.03	0.1	-0.05	2.48e-06	-0.05	1.17e-06	-0.08	0.000392
200675_at	CD81	-0.13	6.58e-08	-0.12	2.18e-07	-0.12	0.000187	-0.16	7.85e-19	-0.09	6.88e-08	-0.12	2.86e-12	-0.14	1.45e-07	-0.15	1.7e-11
200676_s_at	UBE2L3	-0.07	0.26	-0.01	0.76	-0.03	0.43	-0.1	0.02	-0.00699	0.79	0.00349	0.9	-0.06	0.07	-0.07	0.17
200677_at	PTTG1IP	-0.09	0.000167	-0.08	0.00137	-0.05	0.00593	-0.09	9.55e-06	-0.07	0.00026	-0.08	2.94e-07	-0.09	6.7e-07	-0.13	2.26e-10
200678_x_at	GRN	0.03	0.69	0.15	0.000735	0.1	0.13	0.2	4.1e-09	0.14	1.14e-14	0.16	1.69e-05	0.19	1.49e-15	0.25	4.35e-09
200679_x_at	HMGB1	0.06	0.32	0.03	0.3	-0.00964	0.82	0.06	0.00216	0.00363	0.82	-0.02	0.28	-0.08	0.00456	0.15	0.000922
200680_x_at	HMGB1	0.00858	0.54	0.00551	0.64	-0.01	0.23	-0.00482	0.66	-0.01	0.07	-0.02	0.1	-0.07	3.45e-06	0.06	0.02
200681_at	GLO1	0.02	0.33	0.07	0.05	0.00169	0.94	-0.02	0.37	-0.02	0.26	-0.03	0.03	0.01	0.66	-0.1	1.16e-05
200682_s_at	UBE2L3	0.13	1.04e-15	0.2	1.54e-10	0.13	0.00843	0.12	7.36e-19	0.09	7.35e-14	0.1	4.24e-23	0.17	1.68e-21	0.13	3.8e-15
200683_s_at	UBE2L3	0.08	3.41e-05	0.12	1.12e-05	0.07	0.02	-0.0034	0.9	0.04	0.03	0.06	0.00868	0.08	1.91e-05	0.09	0.00483
200684_s_at	UBE2L3	0.08	0.05	0.09	0.04	0.06	0.08	-0.00602	0.83	0.02	0.43	0.07	0.02	0.01	0.72	-0.00731	0.79
200685_at	SFRS11	-0.04	0.25	-0.11	0.000475	-0.09	6.4e-05	-0.18	1.17e-08	-0.12	7.34e-12	-0.1	2.81e-07	-0.13	4.94e-05	-0.12	0.00799
200686_s_at	SFRS11	-0.02	0.54	-0.05	0.08	-0.02	0.24	-0.07	3.66e-08	-0.08	3.72e-05	-0.05	2.2e-05	-0.13	4.91e-10	0.02	0.5
200687_s_at	SF3B3	0.1	0.00228	0.12	4.62e-07	0.13	1.89e-05	0.21	0.000302	0.17	1.35e-11	0.17	3.99e-06	0.14	4.07e-07	0.19	0.03
200688_at	SF3B3	0.04	0.66	0.19	0.01	0.17	0.00078	0.07	0.29	0.07	0.07	0.06	0.05	0.07	0.11	-0.05	0.2
200689_x_at	EEF1G	-0.01	0.5	-0.01	0.79	-0.03	0.25	-0.02	0.05	-0.02	0.05	-0.04	1.85e-06	-0.05	3.49e-11	-0.05	0.00412
200690_at	HSPA9	-0.03	0.4	0.02	0.47	0.07	0.13	-0.01	0.79	0.06	0.00749	0.1	0.000101	0.14	1.3e-07	-0.03	0.31
200691_s_at	HSPA9	0.05	0.0097	0.05	0.0045	0.04	0.03	0.09	0.000809	0.08	1.43e-09	0.09	7.28e-13	0.05	0.18	0.07	0.07
200692_s_at	HSPA9	0.1	0.00265	0.11	0.00152	0.09	0.06	0.13	8.29e-13	0.07	5.6e-07	0.08	2.68e-07	0.09	0.000352	0.13	0.01
200693_at	YWHAQ	0.08	0.000107	0.14	1.8e-07	0.12	2.95e-13	0.13	2.4e-24	0.09	6.07e-16	0.14	6.17e-24	0.15	5.42e-09	0.12	5.12e-07
200694_s_at	DDX24	-0.07	0.000587	-0.05	0.16	-0.04	0.00964	-0.05	0.00136	-0.02	0.16	-0.03	0.00115	0.02	0.33	-0.05	0.00567
200695_at	PPP2R1A	0.09	0.02	0.13	0.02	0.04	0.61	0.08	0.00271	0.12	0.02	0.12	0.00669	0.08	0.14	0.08	0.00909
200696_s_at	GSN	-0.23	6.12e-05	-0.24	3.65e-05	-0.33	2.38e-11	-0.25	2.47e-15	-0.15	2.52e-06	-0.21	9.8e-18	-0.43	1.21e-13	-0.25	1.9e-06
200697_at	HK1	-0.07	0.11	-0.01	0.77	0.000777	0.97	-0.03	0.3	0.02	0.37	-0.00336	0.86	-0.02	0.3	-0.1	0.01
200698_at	KDELR2	0.02	0.47	0.05	0.1	0.03	0.02	-0.00016	0.99	0.02	0.45	0.01	0.38	-0.04	0.12	-0.02	0.49
200699_at	KDELR2	-0.04	0.11	-0.03	0.24	-0.04	0.05	-0.14	0.000175	-0.06	0.04	-0.07	0.000599	-0.12	1.69e-05	-0.2	0.00198
200700_s_at	KDELR2	0.11	0.000277	0.2	3.19e-05	0.18	3.3e-14	0.15	1.04e-07	0.12	3.1e-05	0.13	8.38e-14	0.13	7.37e-07	0.13	0.00118
200701_at	NPC2	-0.01	0.72	-0.02	0.49	-0.06	0.17	-0.07	0.00764	-0.00601	0.68	-0.05	0.000178	-0.09	4.94e-05	-0.11	0.000231
200702_s_at	DDX24	0.04	0.66	0.00452	0.94	-0.05	0.5	-0.16	0.1	-0.09	0.14	-0.07	0.06	-0.16	0.00317	0.27	0.07
200703_at	DYNLL1	0.07	1.55e-05	0.1	0.000256	0.04	0.02	0.08	1.44e-05	0.04	0.00197	0.1	7.48e-19	0.1	1.19e-06	0.09	0.000198
200704_at	LITAF	-0.03	0.0077	-0.04	0.24	0.00341	0.84	-0.02	0.27	-0.0045	0.87	-0.03	0.32	0.03	0.25	-0.07	0.00345
200705_s_at	EEF1B2	0.03	0.04	0.05	0.08	-0.01	0.5	0.01	0.23	-0.00156	0.85	0.01	0.25	0.02	0.19	0.000569	0.96
200706_s_at	LITAF	0.03	0.45	-0.000781	0.99	0.06	0.04	-0.05	0.13	-0.05	0.03	-0.02	0.23	0.02	0.64	-0.04	0.48
200707_at	PRKCSH	-0.11	0.06	-0.04	0.43	-0.02	0.73	-0.12	0.1	0.03	0.5	0.03	0.68	-0.11	0.00486	-0.07	0.27
200708_at	GOT2	0.06	0.15	0.16	1.62e-07	0.12	6.16e-11	0.15	2.18e-11	0.2	8.07e-43	0.19	2.2e-22	0.18	2.81e-20	0.19	2.17e-21
200709_at	FKBP1A	0.03	0.00447	0.03	0.15	0.03	0.0024	0.02	0.55	0.09	0.00491	0.1	0.00651	0.06	0.000413	0.05	0.14
200710_at	ACADVL	-0.02	0.56	-0.01	0.81	-0.02	0.62	-0.02	0.54	0.03	0.39	0.05	0.06	0.04	0.28	0.04	0.35
200711_s_at	SKP1	-0.02	0.07	-0.03	0.04	-0.02	0.14	-0.08	2.62e-13	-0.07	8.44e-13	-0.09	1.01e-29	-0.1	1.14e-11	-0.11	1.1e-11
200712_s_at	MAPRE1	0.17	0.03	0.24	8.65e-06	0.23	6.94e-06	0.16	1.89e-06	0.12	2.25e-05	0.12	2.8e-09	0.18	1.01e-05	0.19	0.000294
200713_s_at	MAPRE1	0.06	0.00418	0.04	0.13	0.03	0.15	0.01	0.74	0.05	0.07	0.07	0.000423	0.09	0.000381	-0.000121	1
200714_x_at	OS9	-0.09	0.000479	-0.03	0.24	-0.05	0.000671	-0.07	3.38e-05	-0.02	0.41	-0.04	0.09	-0.05	0.00839	-0.06	0.00981
200715_x_at	RPL13A	0.06	0.03	0.03	0.24	-0.01	0.78	-0.03	0.34	-0.00737	0.48	-0.00708	0.49	-0.03	0.05	-0.03	0.08
200716_x_at	RPL13A	0.01	0.48	-0.03	0.13	-0.03	0.54	-0.01	0.11	-0.02	0.05	-0.04	7.01e-06	-0.06	1.91e-05	-0.03	0.0032
200717_x_at	RPL7	-0.02	0.05	-0.04	0.000841	-0.03	0.00341	-0.0039	0.37	-0.02	0.00255	-0.05	3.69e-10	-0.05	1.36e-07	0.00593	0.58
200718_s_at	SKP1	-0.00435	0.74	0.00345	0.9	-0.00473	0.83	-0.02	0.00025	-0.02	0.09	-0.02	0.00198	-0.00629	0.56	-0.00809	0.41
200719_at	SKP1	-0.02	0.14	-0.04	0.08	-0.05	0.02	-0.17	4.15e-06	-0.11	3.16e-07	-0.14	2.17e-18	-0.17	1.32e-09	-0.26	5.05e-09
200720_s_at	ACTR1A	0.08	0.00268	0.18	7.19e-07	0.06	0.43	0.11	0.01	0.14	3.43e-09	0.14	6.44e-08	0.19	2.64e-10	0.18	2.94e-05
200721_s_at	ACTR1A	0.03	0.29	0.05	0.12	0.02	0.62	0.02	0.36	0.08	0.00322	0.09	1.81e-05	0.07	0.00728	0.02	0.39
200722_s_at	CAPRIN1	0.13	0.00019	0.16	0.000131	0.14	0.00348	0.17	2.07e-07	0.1	7.14e-06	0.07	0.0028	0.11	0.00511	0.17	0.00108
200723_s_at	CAPRIN1	0.08	3.07e-06	0.09	0.000236	0.06	0.01	0.08	0.00109	0.04	0.000259	0.04	0.00627	0.04	0.09	0.06	0.06
200724_at	RPL10	-0.09	0.28	-0.06	0.38	-0.00687	0.89	-0.03	0.84	-0.07	0.58	-0.00571	0.93	-0.09	0.36	-0.64	7.96e-15
200725_x_at	RPL10	0.05	0.36	-0.06	0.41	-0.13	0.45	-0.03	1.1e-06	-0.03	0.00171	-0.06	7.64e-10	-0.05	2.3e-08	-0.07	2.2e-08
200726_at	PPP1CC	0.03	0.00147	0.03	0.11	0.01	0.07	0.00408	0.78	-0.01	0.26	-0.02	0.23	0.00677	0.57	-0.03	0.16
200727_s_at	ACTR2	0.12	0.08	0.11	0.05	0.1	0.16	0.28	0.00033	0.13	0.000282	0.03	0.55	-0.02	0.74	0.47	3.69e-06
200728_at	ACTR2	0.11	0.03	0.08	0.06	0.06	0.01	0.04	0.02	0.00993	0.53	-0.01	0.46	-0.06	0.00528	0.05	0.21
200729_s_at	ACTR2	0.17	1.11e-06	0.16	0.00169	0.15	1.52e-08	0.13	1.73e-05	0.03	0.05	0.03	0.19	0.03	0.34	0.17	0.00113
200730_s_at	PTP4A1	0.4	1.76e-09	0.42	2.46e-07	0.41	4.44e-16	0.39	1.47e-18	0.32	4.37e-14	0.34	1.52e-23	0.14	0.14	0.42	5.72e-13
200731_s_at	PTP4A1	0.22	2.24e-06	0.28	0.000112	0.19	1.08e-10	0.19	0.000174	0.18	1.69e-07	0.13	5.61e-06	0.11	0.05	0.23	2.91e-06
200732_s_at	PTP4A1	0.07	0.000914	0.12	0.03	0.06	0.00444	0.08	0.03	0.06	0.02	0.03	0.17	0.04	0.21	0.08	0.2
200733_s_at	PTP4A1	0.13	0.000429	0.19	3.92e-14	0.14	3.29e-09	0.23	1.3e-13	0.19	1.66e-11	0.21	2.76e-14	0.19	0.000152	0.27	3.65e-14
200734_s_at	ARF3	0.19	0.00044	0.27	2.3e-12	0.24	7.62e-11	0.23	0.000549	0.3	7.06e-16	0.41	4.54e-13	0.3	4.78e-21	0.42	4.08e-08
200735_x_at	NACA	-0.00196	0.86	-0.02	0.04	-0.03	0.14	-0.00907	0.12	-0.04	1.05e-14	-0.06	8.7e-31	-0.04	0.000611	-0.03	0.07
200736_s_at	GPX1	-0.06	0.02	-0.00141	0.96	0.00295	0.97	-0.02	0.61	0.07	0.000172	0.1	1.3e-07	0.07	0.13	-0.02	0.63
200737_at	PGK1	0.21	0.000393	0.18	0.04	0.12	0.00836	0.19	3.3e-21	0.18	7.42e-19	0.2	1.71e-24	0.23	2.68e-14	0.16	3.36e-05
200738_s_at	PGK1	0.03	0.27	0.07	0.00714	0.05	4.52e-05	0.11	2.32e-19	0.1	1.35e-36	0.15	0	0.16	1.91e-17	0.13	3.37e-16
200739_s_at	SUMO3	0.07	0.25	0.1	0.09	-0.03	0.81	0.03	0.43	0.13	0.00107	0.12	0.000143	0.13	2.87e-05	0.02	0.55
200740_s_at	SUMO3	-0.07	0.02	-0.02	0.57	0.00253	0.9	-0.000634	0.97	0.00621	0.6	0.01	0.5	0.05	0.000531	-0.03	0.03
200741_s_at	RPS27	-0.00474	0.65	-0.02	0.00652	-0.03	0.09	-0.0035	0.47	-0.03	5.84e-06	-0.04	1.83e-07	-0.05	5.56e-07	-0.05	0.00123
200742_s_at	TPP1	-0.1	0.02	-0.07	0.03	-0.03	0.39	-0.03	0.31	0.04	0.27	0.04	0.23	-0.01	0.67	0.02	0.55
200743_s_at	TPP1	-0.06	0.06	-0.02	0.38	0.00537	0.81	0.00037	0.99	0.05	0.01	0.06	0.02	0.04	0.09	0.02	0.53
200744_s_at	GNB1	0.07	0.01	0.17	1.07e-08	0.1	0.00867	0.06	0.02	0.03	0.16	-0.05	0.04	-0.00233	0.94	0.11	0.000315
200745_s_at	GNB1	-0.01	0.75	-0.04	0.54	-0.02	0.49	-0.13	8.11e-09	-0.11	7.47e-08	-0.17	7.79e-09	-0.16	3.2e-12	-0.02	0.59
200746_s_at	GNB1	-0.08	1.2e-05	-0.09	0.000925	-0.05	0.000869	-0.19	8.49e-15	-0.12	0.00617	-0.19	7.57e-05	-0.16	3.12e-12	-0.18	2.63e-14
200747_s_at	NUMA1	-0.18	4.83e-05	-0.17	4.92e-05	-0.2	9.86e-12	-0.31	1.88e-13	-0.2	5.79e-08	-0.18	2.08e-05	-0.27	2.11e-16	-0.31	8.34e-06
200748_s_at	FTH1	-0.08	0.00612	-0.07	0.00131	-0.04	0.28	-0.08	0.00829	-0.00243	0.88	-0.04	0.00746	-0.11	0.00487	-0.09	0.00139
200749_at	RAN	0.03	0.11	0.08	0.00309	0.03	0.02	0.03	0.02	0.04	0.00913	0.03	0.00584	0.09	2.34e-07	0.03	0.35
200750_s_at	RAN	0.18	6.39e-12	0.25	8.07e-12	0.14	0.00299	0.2	5.59e-37	0.21	3.98e-32	0.23	4.2e-45	0.23	8.05e-19	0.28	1.28e-12
200751_s_at	HNRNPC	0.19	0.0025	0.19	0.00305	0.16	0.00511	0.15	3.37e-10	0.09	1.01e-07	0.09	5.89e-08	0.09	0.04	0.25	1.41e-07
200752_s_at	CAPN1	-0.04	0.71	0.05	0.45	0.1	0.16	0.01	0.69	0.14	0.0025	0.17	1.94e-05	0.09	0.000844	0.16	2.69e-07
200753_x_at	SFRS2	0.15	2.12e-05	0.17	1.48e-07	0.08	0.00541	0.1	1.17e-06	0.13	3.03e-13	0.16	3.25e-22	0.09	0.00964	0.21	2.47e-05
200754_x_at	SFRS2	0.03	0.00338	0.02	0.09	-0.00547	0.57	0.01	0.19	0.08	6.41e-09	0.09	2.51e-10	-0.00449	0.84	0.1	1.17e-05
200755_s_at	CALU	0.02	0.76	0.05	0.34	0.05	0.16	0.05	0.38	0.11	0.00182	0.1	0.00512	0.03	0.43	0.08	0.41
200756_x_at	CALU	0.13	0.18	0.09	0.14	0.05	0.48	0.09	0.08	0.13	0.04	0.1	0.07	0.05	0.51	0.06	0.43
200757_s_at	CALU	-0.03	0.44	0.00534	0.88	-0.02	0.5	0.0047	0.9	0.05	0.28	0.03	0.27	0.01	0.7	-0.04	0.24
200758_s_at	NFE2L1	-0.1	0.00868	-0.05	0.16	-0.05	0.13	-0.1	0.000403	-0.02	0.41	-0.05	2.8e-05	-0.12	1e-05	-0.16	3.09e-11
200759_x_at	NFE2L1	-0.07	0.000289	-0.08	1.05e-08	-0.07	4.67e-08	-0.12	7.19e-14	-0.08	4.94e-05	-0.09	3.47e-10	-0.15	1.19e-13	-0.11	2.99e-05
200760_s_at	ARL6IP5	-0.07	0.36	-0.12	0.00856	-0.14	0.0064	-0.19	0.000312	-0.1	0.000333	-0.15	4.12e-09	-0.17	2.11e-05	-0.13	0.01
200761_s_at	ARL6IP5	-0.13	2.94e-06	-0.13	8.7e-13	-0.11	5.46e-10	-0.19	1.49e-13	-0.1	8.58e-07	-0.12	1.03e-11	-0.11	0.000992	-0.18	3.95e-13
200762_at	DPYSL2	-0.09	0.000397	-0.11	0.000183	-0.06	0.00664	-0.19	8.08e-09	-0.11	2.84e-05	-0.15	1.81e-16	-0.17	0.000116	-0.23	1.18e-10
200763_s_at	RPLP1	-0.02	0.11	-0.02	0.04	-0.05	0.26	-0.00589	0.42	-0.02	0.02	-0.05	4.26e-07	-0.06	4.44e-07	-0.02	0.00394
200764_s_at	CTNNA1	-0.00469	0.84	0.04	0.3	-0.02	0.62	-0.00898	0.6	0.01	0.53	-0.03	0.01	-0.02	0.13	0.03	0.13
200765_x_at	CTNNA1	-0.22	0.000155	-0.12	0.04	-0.06	0.07	-0.06	6.31e-08	-0.05	1e-05	-0.08	5.28e-16	-0.08	1.89e-13	-0.08	2.22e-07
200766_at	CTSD	0.03	0.59	0.18	9.25e-07	0.19	1.43e-08	0.17	1.28e-05	0.18	3.31e-08	0.21	1.03e-05	0.25	5.06e-09	0.25	1.4e-05
200767_s_at	FAM120A	0.03	0.68	0.04	0.4	0.05	0.16	-0.02	0.67	0.01	0.75	0.02	0.44	-0.04	0.23	0.09	0.02
200768_s_at	MAT2A	0.00987	0.59	0.00737	0.69	-0.02	0.00613	-0.05	0.00642	0.02	0.42	0.04	0.12	-0.13	3.57e-05	0.03	0.32
200769_s_at	MAT2A	0.35	0.00603	0.27	0.00475	0.09	0.25	0.1	0.09	0.12	0.00301	0.15	0.00736	-0.35	0.00597	0.22	0.000614
200770_s_at	LAMC1	-0.19	1.49e-05	-0.07	0.06	-0.1	0.03	-0.07	0.12	-0.08	0.03	-0.12	6.87e-05	-0.15	0.00945	-0.13	0.00919
200771_at	LAMC1	-0.09	0.07	-0.11	0.01	-0.09	0.00611	-0.18	0.00369	-0.09	0.0071	-0.15	1.5e-08	-0.19	0.00146	-0.22	0.000327
200772_x_at	PTMA	0.00569	0.86	-0.00927	0.74	-0.03	0.56	-0.03	0.25	-0.01	0.36	-0.00963	0.83	-0.12	2.68e-08	0.02	0.52
200773_x_at	PTMA	0.01	0.44	-0.00681	0.41	-0.03	0.11	-0.02	0.03	-0.02	0.27	-0.04	1.16e-05	-0.09	1.19e-14	0.000982	0.96
200774_at	FAM120A	-0.00503	0.7	0.02	0.26	0.00216	0.84	-0.01	0.3	-0.01	0.32	0.02	0.08	-0.05	0.00135	0.03	0.31
200775_s_at	HNRNPK	0.00535	0.59	0.000377	0.96	-0.00432	0.49	0.02	0.15	0.03	0.0014	0.03	0.03	-0.07	0.00496	0.09	2.61e-05
200776_s_at	BZW1	0.29	2.62e-09	0.36	5.24e-18	0.35	1.13e-24	0.44	4.46e-18	0.26	1.33e-35	0.29	7.97e-35	0.28	1.04e-08	0.47	7.07e-07
200777_s_at	BZW1	0.12	1.68e-07	0.14	8.89e-11	0.13	2.94e-14	0.19	1.48e-32	0.16	3.08e-24	0.21	1.79e-36	0.19	3.03e-18	0.18	6.71e-08
200778_s_at	2012-09-02	0.13	0.00156	0.13	2.14e-05	0.11	0.000591	0.06	0.12	0.05	0.06	0.03	0.2	-0.02	0.61	0.13	0.13
200779_at	ATF4	0.02	0.36	0.02	0.28	0.01	0.78	0.01	0.36	0.05	0.00729	0.14	0.000606	0.07	0.00078	0.11	0.04
200780_x_at	GNAS	-0.1	0.000314	-0.09	0.00317	-0.09	5.09e-05	-0.08	2.22e-06	-0.05	0.00112	-0.08	1.12e-05	-0.11	2.83e-09	-0.13	0.03
200781_s_at	RPS15A	-0.00433	0.74	-0.03	0.12	-0.02	0.21	-0.02	2.59e-05	-0.01	0.32	-0.03	5.02e-05	-0.02	0.03	-0.01	0.2
200782_at	ANXA5	-0.11	0.00389	-0.06	0.04	-0.06	0.00441	-0.09	0.000305	-0.05	0.00546	-0.05	0.0076	-0.04	0.32	-0.12	0.00027
200783_s_at	STMN1	0.13	8.68e-08	0.2	1.18e-10	0.16	3.56e-12	0.18	0.000101	0.15	4.68e-06	0.16	1.94e-09	0.16	1.09e-05	0.07	0.2
200784_s_at	LRP1	-0.25	0.0044	-0.15	0.04	-0.19	0.03	-0.59	0.000658	-0.09	0.43	-0.2	0.03	-0.26	0.07	-0.32	0.38
200785_s_at	LRP1	-0.23	4.61e-05	-0.16	0.00178	-0.17	0.0041	-0.13	0.02	-0.04	0.38	-0.11	0.04	-0.07	0.48	-0.14	0.07
200786_at	PSMB7	0.07	0.07	0.09	0.04	0.00238	0.97	0.02	0.26	0.02	0.17	0.02	0.14	0.08	2.46e-06	-0.04	0.11
200787_s_at	PEA15	0.08	0.00223	0.14	0.00194	0.11	0.00978	0.08	0.04	0.1	0.00198	0.07	0.07	0.09	0.00253	0.19	1.13e-07
200788_s_at	PEA15	-0.06	0.000881	-0.02	0.33	-0.02	0.32	-0.08	0.000662	0.00505	0.83	-0.04	0.12	-0.01	0.64	-0.07	0.00484
200789_at	ECH1	-0.03	0.33	-0.03	0.44	-0.02	0.82	-0.000235	0.99	-0.00565	0.85	-0.02	0.44	0.02	0.6	-0.02	0.63
200790_at	ODC1	0.05	0.49	0.08	0.09	-0.03	0.68	-0.01	0.83	0.04	0.55	0.12	0.19	0.11	0.08	0.12	0.15
200791_s_at	IQGAP1	-0.02	0.03	-0.03	0.00301	-0.03	2.19e-05	-0.12	7.2e-14	-0.06	0.000103	-0.09	3.14e-20	-0.11	3.1e-13	-0.11	2.5e-07
200792_at	XRCC6	0.00415	0.85	0.07	0.000763	0.03	0.49	0.02	0.11	0.07	0.1	0.06	0.00029	0.03	0.01	0.0093	0.62
200793_s_at	ACO2	-0.03	0.57	0.05	0.3	0.06	0.24	0.1	0.09	0.12	3.14e-08	0.14	2.89e-07	0.11	0.0018	0.16	0.00116
200794_x_at	DAZAP2	-0.00411	0.87	-0.01	0.56	-0.02	0.03	-0.03	0.00402	-0.02	0.06	-0.03	0.000167	-0.06	0.00041	-0.04	0.01
200795_at	SPARCL1	-0.17	0.0011	-0.2	8.32e-08	-0.17	0.00131	-0.23	1.14e-06	-0.16	4.06e-08	-0.21	2.33e-14	-0.27	4.43e-08	-0.28	4.5e-05
200796_s_at	MCL1	0.24	0.06	0.19	0.05	0.16	0.27	0.45	1.92e-09	0.36	6.47e-11	0.3	0.000119	0.31	0.0045	0.7	1.57e-11
200797_s_at	MCL1	0.08	0.09	0.06	0.16	0.02	0.54	0.00836	0.6	0.05	0.02	0.02	0.16	-0.01	0.59	0.00201	0.93
200798_x_at	MCL1	0.32	1.52e-08	0.34	5.59e-14	0.32	9.85e-20	0.29	1.26e-32	0.24	3.08e-17	0.28	5.97e-19	0.22	1.29e-06	0.37	7.15e-17
200799_at	HSPA1A	-0.06	0.06	-0.1	1.03e-05	-0.09	1.5e-09	-0.13	6.31e-14	-0.12	5.27e-06	-0.12	1.91e-08	-0.22	1.88e-19	-0.12	0.00287
200800_s_at	HSPA1A	-0.00493	0.95	-0.1	0.11	-0.18	0.00375	-0.12	0.000234	-0.14	0.000119	-0.13	2.69e-05	-0.26	1.15e-09	-0.1	0.04
200801_x_at	ACTB	-0.01	0.08	-0.03	0.00602	-0.02	0.00061	0.02	0.02	0.00564	0.59	0.02	0.18	2.72e-05	1	0.00439	0.71
200802_at	SARS	0.00458	0.88	0.06	0.01	-0.00204	0.97	0.04	0.00667	0.05	0.00269	0.06	1.46e-05	0.11	2.47e-09	0.04	0.08
200803_s_at	TMBIM6	0.2	2.06e-05	0.24	2.87e-07	0.19	0.000412	0.16	6.76e-05	0.09	0.000231	0.23	3.14e-12	0.28	1.75e-08	0.38	1.41e-07
200804_at	TMBIM6	-0.00677	0.7	-0.04	0.02	-0.00841	0.38	-0.05	0.01	-0.06	1.28e-06	-0.06	0.00174	-0.06	5.24e-05	-0.06	0.02
200805_at	LMAN2	0.08	0.04	0.1	0.03	0.06	0.11	0.1	7.71e-06	0.13	1.05e-09	0.15	4.27e-15	0.09	0.00524	0.1	0.03
200806_s_at	HSPD1	0.13	0.16	0.15	0.03	0.07	0.27	0.11	0.000602	0.13	0.000189	0.13	3.56e-06	0.06	0.15	0.27	0.01
200807_s_at	HSPD1	0.00985	0.72	0.05	0.00957	0.00767	0.77	0.02	0.15	0.05	0.02	0.09	1.77e-06	0.01	0.68	0.12	0.01
200808_s_at	ZYX	-0.22	0.000165	-0.08	0.05	-0.07	0.13	-0.0028	0.98	0.12	0.07	0.07	0.53	0.09	0.18	0.08	0.3
200809_x_at	RPL12	-0.03	0.04	-0.05	0.02	-0.03	0.37	-0.03	0.0037	-0.03	0.00147	-0.05	1.18e-08	-0.05	0.000177	-0.07	3.79e-07
200810_s_at	CIRBP	-0.03	0.00709	-0.06	2.36e-09	-0.04	5.83e-07	-0.17	1.14e-10	-0.12	2.83e-08	-0.22	2.44e-28	-0.2	1.3e-11	-0.22	5.45e-17
200811_at	CIRBP	-0.05	0.00147	-0.08	4.72e-09	-0.05	5.36e-05	-0.11	0.02	-0.12	0.00455	-0.22	1.02e-16	-0.21	2.08e-06	-0.22	2.44e-10
200812_at	CCT7	0.03	0.48	0.12	2.74e-06	0.07	0.00376	0.09	3.53e-05	0.09	3.92e-07	0.12	4.77e-18	0.13	8.15e-12	0.1	0.000414
200813_s_at	PAFAH1B1	0.03	0.24	-0.02	0.29	0.01	0.74	0.17	0.00386	0.06	0.09	0.05	0.06	-0.03	0.46	0.07	0.1
200814_at	PSME1	0.09	4.16e-06	0.08	0.0073	0.04	0.33	0.07	0.09	0.11	4.92e-12	0.14	1.83e-27	0.21	9.25e-23	0.04	0.35
200815_s_at	PAFAH1B1	0.07	0.13	0.15	2.2e-06	0.14	0.000121	0.26	5.51e-14	0.21	1.41e-17	0.24	3.34e-25	0.18	8.86e-10	0.3	3.33e-06
200816_s_at	PAFAH1B1	-0.03	0.13	-0.04	0.04	-0.06	0.00195	-0.08	3.15e-07	-0.08	2.19e-10	-0.08	2.53e-13	-0.12	8.81e-07	-0.07	0.00626
200817_x_at	RPS10	-0.00605	0.6	-0.00798	0.69	-0.03	0.35	-0.01	0.11	-0.02	0.00516	-0.02	0.000283	-0.03	0.0075	-0.06	0.00104
200818_at	ATP5O	0.01	0.36	0.03	0.13	0.03	0.18	0.03	0.14	0.01	0.24	0.02	0.01	0.06	0.000136	-0.04	0.04
200819_s_at	RPS15	-0.05	0.16	-0.05	0.12	-0.08	0.32	-0.02	0.00037	-0.03	0.01	-0.05	9.51e-10	-0.07	3.13e-17	-0.00434	0.69
200820_at	PSMD8	0.00527	0.89	0.1	0.15	0.00532	0.94	0.07	0.000992	0.05	0.05	0.06	0.00012	0.08	0.000711	0.03	0.28
200821_at	LAMP2	0.03	0.06	0.03	0.3	0.02	0.3	0.00844	0.57	0.00841	0.61	0.03	0.00235	-0.00327	0.82	0.0066	0.75
200822_x_at	TPI1	0.08	5.47e-05	0.13	3.44e-06	0.11	0.03	0.11	7.08e-06	0.16	9.41e-25	0.19	0	0.19	1.15e-21	0.12	2.36e-08
200823_x_at	RPL29	0.03	0.28	-0.01	0.74	0.13	0.39	-0.05	6.55e-06	-0.02	0.01	-0.02	0.01	-0.02	0.17	-0.08	8.45e-08
200824_at	GSTP1	0.12	0.00628	0.17	0.000254	0.06	0.69	0.04	0.19	0.08	0.01	0.14	5.55e-07	0.08	0.04	0.19	2.14e-16
200825_s_at	HYOU1	0.1	0.0039	0.14	1.08e-07	0.12	0.00188	0.17	0.00698	0.22	2.01e-07	0.18	7.01e-10	0.17	0.000708	0.17	0.000146
200826_at	SNRPD2	0.02	0.37	0.04	0.19	-0.02	0.68	-0.00454	0.78	0.00437	0.76	0.00941	0.38	-0.02	0.22	-0.08	0.0037
200827_at	PLOD1	-0.12	0.04	-0.07	0.06	-0.06	0.22	-0.04	0.24	0.00099	0.98	-0.01	0.72	-0.000827	0.98	-0.17	0.00078
200828_s_at	ZNF207	0.21	6.66e-13	0.22	5.07e-08	0.17	1.48e-05	0.13	1.5e-14	0.11	1.46e-06	0.11	5.57e-09	0.14	7.72e-09	0.14	0.000109
200829_x_at	ZNF207	0.04	0.22	0.1	5.59e-06	0.07	0.000613	0.08	6.36e-10	0.05	0.00113	0.06	3.15e-09	0.12	1.22e-13	0.04	0.29
200830_at	PSMD2	0.03	0.51	0.11	2.43e-05	0.06	0.25	0.09	2.05e-09	0.1	4.2e-13	0.11	1.38e-24	0.18	3.31e-28	0.09	1.15e-07
200831_s_at	SCD	-0.21	0.00461	-0.01	0.87	0.05	0.69	-0.48	0.08	-0.28	0.11	-0.29	0.08	-0.29	0.34	-0.06	0.73
200832_s_at	SCD	-0.07	0.04	0.03	0.47	0.05	0.25	0.03	0.61	0.01	0.85	0.09	0.1	0.12	0.21	-0.02	0.75
200833_s_at	hCG_1757335	-0.00862	0.55	-0.04	0.17	-0.01	0.27	-0.06	4.96e-05	-0.02	0.02	-0.05	7.25e-06	-0.04	0.04	-0.08	0.000607
200834_s_at	LOC100291837	-0.01	0.29	0.00458	0.79	-0.02	0.56	-0.02	0.12	-0.02	0.02	-0.02	0.02	-0.04	0.06	-0.04	4.03e-05
200835_s_at	MAP4	0.01	0.85	0.00749	0.88	-0.08	0.5	-0.22	0.38	-0.16	0.54	0.07	0.71	-0.34	0.000948	-0.26	0.00138
200836_s_at	MAP4	0.06	0.05	0.09	0.06	0.07	0.01	0.00322	0.96	0.05	0.53	-0.02	0.72	-0.03	0.77	0.06	0.44
200837_at	BCAP31	0.04	0.04	0.07	0.00758	0.06	0.17	0.03	0.09	0.06	9.73e-06	0.07	1.19e-08	0.05	0.00375	0.05	0.1
200838_at	CTSB	0.08	0.0043	0.15	4.14e-10	0.14	8.21e-05	0.21	3.94e-07	0.25	1.06e-16	0.29	5.49e-24	0.24	2.02e-09	0.26	6.46e-08
200839_s_at	CTSB	0.03	0.19	0.08	2.68e-07	0.07	0.000338	0.17	1.24e-09	0.15	3.49e-16	0.22	9.08e-37	0.21	2.23e-10	0.15	9.75e-15
200840_at	KARS	-0.01	0.45	0.05	0.06	0.01	0.5	0.02	0.00302	0.01	0.21	0.02	0.27	0.04	0.000723	0.02	0.1
200841_s_at	EPRS	0.17	0.07	0.26	0.000547	0.13	0.22	0.4	3.13e-05	0.11	0.00912	0.11	0.00172	0.22	0.000114	0.48	0.00294
200842_s_at	EPRS	0.08	0.23	0.15	0.00112	0.08	0.1	0.11	0.00658	0.04	0.15	0.06	0.000299	0.09	8.55e-06	0.16	0.02
200843_s_at	EPRS	0.03	0.54	0.14	1.32e-06	0.06	0.00823	0.08	9.94e-07	0.06	0.0021	0.08	7.66e-08	0.1	4.63e-08	0.05	0.11
200844_s_at	PRDX6	-0.00226	0.91	0.03	0.32	0.00805	0.71	-0.00157	0.93	0.02	0.12	0.03	0.00746	0.03	0.09	-0.03	0.17
200845_s_at	PRDX6	-0.02	0.08	-0.01	0.21	-0.00786	0.46	-0.05	9.02e-08	0.00595	0.46	0.00336	0.76	-0.00988	0.51	0.0035	0.8
200846_s_at	PPP1CA	0.07	0.07	0.14	0.00612	0.11	0.17	0.11	6.4e-13	0.16	2.14e-14	0.18	2.61e-12	0.16	2.18e-12	0.17	9.48e-07
200847_s_at	TMEM66	-0.00938	0.34	-0.04	0.02	-0.03	0.00101	-0.09	1.55e-06	-0.07	3.87e-06	-0.06	6.02e-09	-0.03	0.03	-0.08	0.000193
200848_at	AHCYL1	0.13	0.00212	0.08	0.13	0.08	0.000133	0.05	0.05	0.01	0.68	0.03	0.56	-0.06	0.17	-0.02	0.35
200849_s_at	AHCYL1	0.000737	0.97	0.02	0.26	0.03	0.1	-0.02	0.44	-0.0043	0.79	0.02	0.36	-0.04	0.23	-0.04	0.06
200850_s_at	AHCYL1	0.02	0.52	-0.00777	0.73	0.02	0.58	-0.04	0.01	-0.05	0.00263	-0.00285	0.89	-0.02	0.22	0.01	0.71
200851_s_at	KIAA0174	-0.00255	0.86	-0.03	0.23	-0.01	0.41	-0.00874	0.52	0.00179	0.94	0.01	0.31	0.01	0.34	-0.04	0.39
200852_x_at	GNB2	0.13	0.00689	0.18	0.00131	0.12	0.3	0.08	0.01	0.08	0.00158	0.09	0.05	0.07	0.00118	0.15	0.00145
200853_at	H2AFZ	0.12	1.92e-06	0.19	2.18e-10	0.07	0.09	0.11	8.72e-12	0.11	3.34e-22	0.14	5.24e-27	0.15	2.66e-11	0.13	7.99e-07
200854_at	NCOR1	-0.03	0.13	-0.02	0.09	-0.02	0.14	-0.08	0.000689	-0.04	0.03	-0.04	0.000483	-0.07	7.75e-07	-0.08	0.00144
200855_at	C20orf191	-0.01	0.43	-0.0076	0.84	-0.04	0.00744	-0.06	0.03	-0.05	0.04	-0.1	0.0011	-0.21	3.02e-08	-0.04	0.06
200856_x_at	C20orf191	-0.05	0.04	-0.04	0.15	-0.06	0.02	-0.15	0.00021	-0.06	0.00125	-0.07	7.15e-06	-0.08	0.000129	-0.09	0.00306
200857_s_at	NCOR1	-0.01	0.65	-0.04	0.07	-0.06	0.01	-0.00471	0.76	-0.03	0.04	-0.03	0.00419	-0.04	0.03	0.00988	0.65
200858_s_at	RPS8	2.18e-05	1	-0.00526	0.83	-0.11	0.11	-0.03	9.36e-06	-0.02	0.00924	-0.05	1.3e-10	-0.09	8.46e-14	-0.03	0.00149
200859_x_at	FLNA	-0.16	0.00062	-0.08	0.1	-0.18	0.03	-0.16	0.00618	-0.08	0.1	-0.09	0.28	-0.09	0.13	-0.09	0.08
200860_s_at	CNOT1	0.05	0.00406	0.08	9.42e-07	0.05	0.00292	0.05	9.3e-05	0.07	2.57e-06	0.06	6.28e-06	0.06	0.00021	0.04	0.06
200861_at	CNOT1	-0.00881	0.63	-0.00827	0.56	0.00148	0.91	0.03	0.47	0.08	0.01	-0.00653	0.84	0.00121	0.97	-0.03	0.37
200862_at	DHCR24	-0.02	0.47	0.02	0.59	-0.05	0.16	-0.1	0.00853	-0.12	0.000641	-0.13	6.9e-05	-0.08	0.04	-0.25	0.00108
200863_s_at	RAB11A	0.1	7.5e-06	0.18	8.62e-13	0.08	0.000401	0.17	3.57e-23	0.09	1.24e-07	0.14	1.03e-23	0.22	4.2e-19	0.18	2.83e-12
200864_s_at	RAB11A	0.09	0.000912	0.07	0.00914	0.04	0.02	0.01	0.24	-0.02	0.28	-0.03	0.01	0.02	0.35	0.01	0.55
200865_at	EIF3F	-0.08	0.6	0.11	0.31	0.03	0.8	0.03	0.72	-0.02	0.79	0.06	0.28	0.05	0.37	0.0089	0.93
200866_s_at	PSAP	0.00953	0.88	-0.03	0.65	0.00572	0.87	-0.06	0.04	-0.02	0.51	-0.03	0.54	-0.02	0.72	0.00933	0.86
200867_at	RNF114	-0.00796	0.61	-0.03	0.18	-0.06	0.00969	-0.07	0.00129	-0.01	0.61	-0.02	0.29	-0.06	0.03	-0.07	0.05
200868_s_at	RNF114	-0.03	0.32	0.00863	0.72	0.03	0.39	0.05	0.07	0.08	5.16e-06	0.02	0.32	0.03	0.39	0.03	0.33
200869_at	RPL18A	0.04	0.04	0.04	0.31	0.00177	0.98	0.00833	0.3	-0.00402	0.59	0.00135	0.89	0.03	0.32	0.02	0.00905
200870_at	STRAP	0.03	0.02	0.07	3.05e-05	0.02	0.21	0.05	5.69e-11	0.05	2.24e-05	0.05	4.43e-05	0.09	1.74e-11	0.06	0.000212
200871_s_at	PSAP	-0.04	0.35	-0.04	0.04	-0.07	0.13	-0.08	2.95e-06	-0.02	0.13	-0.05	9.76e-05	-0.05	0.08	-0.06	0.01
200872_at	S100A10	-0.03	0.1	-0.01	0.46	-0.04	0.08	-0.07	0.000185	-0.04	0.02	-0.05	0.00035	-0.06	0.00261	-0.06	0.07
200873_s_at	CCT8	0.02	0.42	0.06	0.00235	0.02	0.49	-0.000979	0.94	-0.01	0.41	-0.02	0.29	0.01	0.41	-0.00685	0.86
200874_s_at	NOP56	0.12	0.01	0.22	4.12e-07	0.08	0.05	0.09	0.00188	0.14	3.85e-05	0.14	4.82e-06	0.07	0.02	0.1	5.19e-05
200875_s_at	NOP56	0.07	0.11	0.1	0.00709	0.06	0.02	0.09	0.000673	0.14	9.55e-08	0.14	3.42e-10	0.14	1.64e-08	0.14	0.000152
200876_s_at	PSMB1	0.05	6.08e-05	0.05	0.01	0.02	0.46	0.04	0.00318	0.05	0.000463	0.07	2.3e-14	0.08	1.43e-06	0.03	0.17
200877_at	CCT4	-0.00459	0.81	0.04	0.22	-0.0084	0.67	-0.0059	0.7	-0.02	0.19	-0.02	0.09	0.00651	0.7	-0.05	0.00563
200878_at	EPAS1	-0.08	0.000211	-0.06	0.04	-0.02	0.38	-0.06	0.000871	-0.01	0.34	-0.03	0.02	-0.09	0.00484	-0.04	0.31
200879_s_at	EPAS1	0.06	0.24	0.04	0.33	0.07	0.19	0.16	0.02	0.15	0.000264	0.04	0.71	-0.12	0.21	0.23	0.00163
200880_at	DNAJA1	-0.08	0.17	-0.07	0.14	-0.01	0.77	-0.04	0.05	-0.04	0.32	-0.00226	0.93	-0.07	0.08	-0.07	0.00904
200881_s_at	DNAJA1	0.09	0.06	0.08	0.09	0.06	0.2	-0.04	0.28	0.03	0.43	0.04	0.22	-0.05	0.19	-0.07	0.36
200882_s_at	PSMD4	0.01	0.62	0.02	0.65	-0.01	0.66	-0.00341	0.8	-0.00847	0.55	-0.01	0.42	0.02	0.1	-0.03	0.15
200883_at	UQCRC2	0.06	0.00185	0.1	0.04	0.06	0.24	0.09	2.66e-07	0.06	0.000108	0.06	1.55e-06	0.11	1.15e-05	0.06	0.13
200884_at	CKB	-0.17	0.000482	-0.18	8.6e-06	-0.2	2.94e-05	-0.27	6.3e-11	-0.16	7.1e-09	-0.17	7.82e-08	-0.18	2.68e-05	-0.31	3.16e-13
200885_at	RHOC	-0.07	0.00349	-0.11	2.14e-05	-0.1	0.05	-0.26	2.13e-07	-0.13	9.67e-08	-0.14	3.03e-05	-0.13	4.74e-06	-0.17	8.37e-05
200886_s_at	PGAM1	0.06	0.07	0.13	2.58e-06	0.1	3.96e-06	0.15	2.81e-25	0.13	0	0.19	0	0.23	1.82e-37	0.15	2.95e-35
200887_s_at	STAT1	0.21	1.75e-09	0.24	2.03e-12	0.22	3.74e-13	0.34	2.91e-20	0.37	3.74e-37	0.42	0	0.45	1.21e-35	0.36	1.96e-11
200888_s_at	RPL23	-0.01	0.08	-0.03	4.92e-06	-0.02	4.76e-05	-0.03	0.000397	-0.04	8.65e-08	-0.08	6.04e-12	-0.07	0.11	-0.02	0.01
200889_s_at	SSR1	0.24	8.56e-07	0.3	1.23e-09	0.24	1.22e-06	0.25	1.35e-11	0.19	3.47e-13	0.2	2.63e-17	0.21	4.67e-07	0.23	5.4e-06
200890_s_at	SSR1	0.18	5.28e-06	0.21	5.02e-05	0.2	7.68e-12	0.22	5.16e-05	0.14	1.31e-11	0.14	1.44e-16	0.11	0.01	0.24	0.000745
200891_s_at	SSR1	0.01	0.35	0.02	0.22	0.02	0.15	0.03	0.14	0.02	0.14	0.04	0.000328	0.02	0.17	0.02	0.17
200892_s_at	TRA2B	0.14	2.19e-06	0.14	2.94e-08	0.08	3.69e-05	0.11	9.39e-09	0.09	3.43e-05	0.09	3.74e-05	0.08	0.00385	0.13	9.78e-05
200893_at	TRA2B	0.01	0.45	0.03	0.000573	0.00834	0.41	-0.00555	0.69	0.01	0.58	0.04	0.000479	0.02	0.23	0.03	0.12
200894_s_at	FKBP4	0.2	0.0042	0.22	8.63e-05	0.1	0.05	0.05	0.07	0.1	0.01	0.19	0.000178	0.12	0.03	0.09	0.03
200895_s_at	FKBP4	0.07	0.17	0.06	0.09	0.02	0.47	0.05	0.32	0.02	0.55	0.05	0.07	0.00976	0.84	0.04	0.2
200896_x_at	HDGF	0.06	0.03	0.16	5.33e-11	0.07	9.61e-08	0.04	0.11	0.11	2.18e-10	0.12	1.38e-07	0.09	0.000134	0.11	5.94e-07
200897_s_at	PALLD	-0.03	0.05	-0.02	0.3	0.000177	0.99	-0.00845	0.73	-0.02	0.48	-0.04	0.02	-0.00827	0.82	-0.05	0.09
200898_s_at	MGEA5	0.05	0.18	0.03	0.07	0.04	0.1	0.03	0.53	-0.09	0.2	-0.1	0.00178	-0.2	0.00186	-0.09	0.26
200899_s_at	MGEA5	-0.01	0.51	-0.06	0.000145	-0.05	3.97e-05	-0.11	3.76e-07	-0.11	5.68e-06	-0.14	8.77e-21	-0.14	1.4e-10	-0.16	5.37e-06
200900_s_at	M6PR	0.21	0.03	0.21	0.0029	0.12	0.17	0.19	0.000407	0.13	1.18e-06	0.11	0.0005	0.03	0.47	0.21	6.04e-05
200901_s_at	M6PR	0.05	0.1	0.06	0.07	0.03	0.27	0.02	0.23	0.07	0.00854	0.04	0.26	-0.03	0.21	0.01	0.67
200902_at	2012-09-15	0.02	0.26	0.04	0.12	0.00447	0.73	0.03	0.07	0.00239	0.91	0.02	0.19	0.04	0.01	0.04	0.04
200903_s_at	AHCY	0.13	0.000202	0.18	6.65e-09	0.16	0.000146	0.19	2.14e-16	0.23	1.15e-27	0.24	3.66e-24	0.34	6.6e-21	0.17	2.62e-09
200904_at	HLA-E	-0.05	0.02	-0.09	7.92e-08	-0.08	0.03	-0.12	0.000382	-0.05	0.03	-0.1	9.61e-06	-0.13	2.12e-06	-0.16	4.64e-07
200905_x_at	HLA-E	0.07	0.000331	0.04	0.23	0.09	0.000164	0.09	1.71e-05	0.05	0.00496	0.13	7.21e-24	0.06	0.00855	0.15	5.99e-07
200906_s_at	PALLD	-0.1	0.17	0.00421	0.94	-0.00997	0.91	0.12	0.07	0.02	0.58	-0.02	0.58	-0.04	0.47	0.12	0.38
200907_s_at	PALLD	0.07	0.44	0.00754	0.91	0.05	0.26	0.03	0.48	-0.01	0.62	-0.07	0.00103	-0.08	0.07	-0.03	0.66
200908_s_at	Low quality annotation - RPLP2	-0.00463	0.51	-0.02	0.06	-0.01	0.54	-0.08	0.48	0.02	0.69	0.08	0.07	0.05	0.61	-0.000669	0.99
200909_s_at	RPLP2	-0.00796	0.33	-0.02	0.08	-0.01	0.54	-0.01	0.06	-0.03	2.86e-05	-0.04	4.89e-13	-0.06	0.02	-0.02	0.000623
200910_at	CCT3	0.1	0.000395	0.07	0.18	0.09	0.13	0.08	4.29e-07	0.12	1.54e-08	0.14	1.11e-22	0.1	1.08e-06	0.1	3.86e-07
200911_s_at	TACC1	-0.18	1.18e-05	-0.18	1.54e-12	-0.16	1.73e-06	-0.2	1.32e-08	-0.11	0.00111	-0.2	6.7e-09	-0.19	0.00011	-0.21	9.83e-07
200912_s_at	EIF4A2	-0.02	0.08	-0.07	6.36e-05	-0.07	7.22e-13	-0.15	1.61e-17	-0.14	6.52e-13	-0.16	5.78e-14	-0.23	5.51e-31	-0.19	1.27e-07
200913_at	PPM1G	0.06	0.07	0.13	7.16e-05	0.06	0.12	0.02	0.57	0.16	4.12e-09	0.18	8.72e-08	0.1	0.1	0.04	0.41
200914_x_at	KTN1	-0.02	0.48	-0.07	0.00958	-0.00371	0.87	-0.07	0.22	-0.05	0.01	-0.00623	0.83	-0.05	0.05	0.27	0.00102
200915_x_at	KTN1	0.03	0.31	-0.000273	0.99	-0.04	0.01	-0.06	1.59e-06	-0.07	2.24e-08	-0.05	7.77e-06	-0.07	0.000109	-0.00411	0.94
200916_at	TAGLN2	0.02	0.68	0.09	0.000144	0.01	0.84	0.03	0.12	0.08	0.000165	0.12	0.00698	0.05	0.02	0.14	1.67e-05
200917_s_at	SRPR	0.1	0.05	0.16	0.04	0.09	0.39	0.22	0.000335	0.14	5.85e-06	0.13	0.00192	0.19	0.000871	0.3	0.000138
200918_s_at	SRPR	-0.01	0.45	0.00789	0.72	-0.02	0.48	0.02	0.25	0.06	0.09	0.05	0.37	0.06	0.01	0.03	0.2
200919_at	PHC2	-0.01	0.5	-0.03	0.45	-0.01	0.76	0.00565	0.81	0.03	0.31	0.00195	0.92	0.06	0.24	0.02	0.59
200920_s_at	BTG1	0.07	0.28	0.00549	0.93	0.03	0.7	-0.05	0.11	-0.06	0.00909	-0.08	3.64e-06	-0.13	2.08e-05	0.04	0.46
200921_s_at	BTG1	0.0057	0.64	-0.00564	0.72	-0.01	0.38	-0.06	0.00302	-0.06	0.000619	-0.09	3.36e-06	-0.11	3.6e-05	-0.01	0.59
200922_at	KDELR1	0.06	0.42	0.05	0.31	-0.04	0.43	-0.04	0.46	0.03	0.52	-0.03	0.3	-0.02	0.69	0.05	0.32
200923_at	LGALS3BP	0.12	0.05	0.17	0.00499	0.18	0.02	0.28	0.000424	0.36	4.89e-06	0.51	6.49e-17	0.44	8.53e-10	0.27	2.21e-05
200924_s_at	SLC3A2	0.08	0.11	0.13	0.00434	0.04	0.4	0.05	0.1	0.08	0.000212	0.1	6.72e-06	0.08	0.04	0.11	0.000181
200925_at	COX6A1	0.04	0.03	0.05	0.00467	0.04	0.41	0.04	0.00236	0.05	3e-05	0.08	2.66e-08	0.07	8.57e-05	0.04	0.03
200926_at	RPS23	-0.00907	0.21	-0.02	0.00156	-0.02	0.00104	0.00185	0.74	-0.01	0.14	-0.04	9.41e-10	-0.03	6.47e-05	-0.03	0.03
200927_s_at	RAB14	0.07	0.00377	0.08	0.13	0.03	0.22	0.02	0.33	-0.01	0.58	-0.02	0.18	-0.09	0.02	0.00479	0.88
200928_s_at	RAB14	-0.04	0.23	-0.04	0.18	0.02	0.6	-0.08	0.05	-0.06	0.09	-0.09	0.01	-0.15	2.02e-06	-0.13	0.00287
200929_at	TMED10	0.09	9.16e-05	0.12	0.000812	0.08	6.72e-05	0.11	1.01e-11	0.09	7.22e-13	0.14	4.62e-22	0.14	5.69e-10	0.1	2.83e-08
200930_s_at	VCL	-0.13	0.00996	-0.09	0.18	0.05	0.47	-0.12	0.68	-0.22	0.00683	-0.2	0.08	-0.22	0.06	-0.27	2.16e-08
200931_s_at	VCL	-0.1	2.38e-06	-0.09	5.61e-07	-0.05	0.00443	-0.09	0.000483	-0.07	0.000387	-0.07	0.000477	-0.05	0.08	-0.1	7.8e-05
200932_s_at	DCTN2	0.0041	0.84	0.05	0.06	-0.00313	0.93	0.02	0.12	0.04	0.01	0.04	0.00527	0.05	0.000433	-0.00298	0.92
200933_x_at	RPS4X	-0.01	0.3	-0.03	7.96e-05	-0.03	0.02	-0.03	0.00344	-0.02	0.02	-0.05	2.69e-08	-0.05	1.08e-05	-0.04	0.00168
200934_at	DEK	0.04	0.00471	0.06	0.0023	0.00688	0.35	-0.00522	0.74	0.00147	0.91	0.00236	0.83	0.02	0.21	0.07	0.11
200935_at	CALR	0.23	0.01	0.23	4.82e-06	0.22	0.000345	0.13	0.03	0.28	5.74e-06	0.2	4.99e-07	0.27	0.000534	0.18	4.77e-06
200936_at	RPL8	-0.00247	0.9	-0.02	0.5	-0.08	0.41	-0.03	0.000149	-0.03	0.000193	-0.05	9.08e-14	-0.04	0.00754	-0.02	0.22
200937_s_at	RPL5	0.00587	0.62	-0.00462	0.81	-0.03	0.17	-0.06	1.31e-09	-0.05	7.78e-10	-0.09	1.28e-21	-0.08	3.37e-10	-0.08	2.11e-09
200938_s_at	RERE	-0.1	0.26	-0.12	0.05	-0.04	0.72	0.18	0.09	-0.1	0.33	-0.01	0.88	-0.1	0.16	-0.14	0.15
200939_s_at	RERE	-0.07	0.38	0.04	0.64	0.15	0.1	-0.13	0.19	0.00914	0.94	-0.13	0.09	-0.18	0.08	0.04	0.79
200940_s_at	RERE	-0.12	0.000935	-0.14	6.68e-11	-0.1	0.000173	-0.21	2.45e-12	-0.11	2.93e-05	-0.16	4.14e-11	-0.21	1.25e-06	-0.19	0.00342
200941_at	HSBP1	0.00916	0.56	0.02	0.24	-0.00897	0.72	-0.01	0.47	0.00665	0.63	0.00819	0.56	0.05	0.0049	-0.09	0.06
200942_s_at	HSBP1	0.18	8.6e-06	0.19	0.000144	0.1	0.16	0.09	4.42e-08	0.1	1.04e-11	0.11	2.12e-17	0.12	7.09e-05	-0.03	0.25
200943_at	HMGN1	0.04	0.03	0.04	0.11	0.02	0.56	0.03	0.43	0.03	0.25	0.04	0.06	0.05	0.11	0.05	0.21
200944_s_at	HMGN1	0.02	0.03	0.03	0.00043	0.00439	0.47	0.03	0.00633	0.02	0.19	0.04	1.31e-08	0.05	0.000321	0.04	0.00357
200945_s_at	SEC31A	-0.07	0.00358	-0.06	0.00383	-0.03	0.02	-0.07	3.86e-08	-0.06	0.02	-0.07	2.08e-05	-0.08	1.68e-08	-0.08	3.56e-05
200946_x_at	GLUD1	-0.02	0.35	-0.02	0.46	-0.07	0.00286	-0.05	0.05	-0.02	0.71	-0.07	0.00435	-0.12	9.54e-05	-0.07	0.07
200947_s_at	GLUD1	-0.05	0.01	-0.07	1.84e-07	-0.06	6.84e-07	-0.12	0.000161	-0.1	9.44e-05	-0.1	3.24e-05	-0.25	4.56e-08	-0.23	5.12e-10
200948_at	MLF2	-0.03	0.43	0.04	0.06	0.06	0.003	0.02	0.32	0.06	0.01	0.05	0.25	0.1	1.68e-07	0.05	0.03
200949_x_at	RPS20	-0.02	0.04	-0.04	0.00182	-0.03	0.00444	-0.03	0.000136	-0.03	0.00108	-0.06	4.81e-11	-0.06	4.17e-08	-0.06	2.73e-09
200950_at	ARPC1A	0.11	0.000118	0.15	0.000221	0.1	0.00972	0.19	3.7e-09	0.12	6.74e-15	0.13	2.15e-18	0.16	7.34e-07	0.13	0.000158
200951_s_at	CCND2	0.16	0.01	0.28	1.88e-08	0.22	0.01	0.43	0.000624	0.35	0.01	0.22	0.01	0.27	0.1	0.41	9.73e-08
200952_s_at	CCND2	0.27	0.000347	0.38	0.00227	0.25	0.02	0.19	0.02	0.26	0.00186	0.1	0.1	-0.14	0.15	0.11	0.05
200953_s_at	CCND2	0.04	0.0044	0.06	1.55e-06	0.04	0.01	0.06	0.07	0.14	2.08e-06	0.15	5.11e-11	0.06	0.14	0.07	0.00915
200954_at	ATP6V0C	0.06	0.05	0.1	0.03	0.12	0.01	0.09	0.0033	0.1	0.05	0.13	0.0081	0.13	0.000269	0.21	0.00129
200955_at	IMMT	0.00595	0.78	0.06	0.05	0.03	0.24	0.07	0.00323	0.07	0.000221	0.07	5.96e-06	0.07	3.12e-05	0.04	0.00921
200956_s_at	SSRP1	0.09	0.25	0.14	0.01	0.05	0.19	0.03	0.08	0.06	0.03	0.04	0.05	0.06	0.01	0.05	0.05
200957_s_at	SSRP1	0.03	0.15	0.12	7.09e-05	0.04	0.53	-0.01	0.76	0.08	1.65e-05	0.06	0.00134	0.08	0.000183	-0.06	0.03
200958_s_at	SDCBP	-0.05	0.03	-0.08	7.12e-05	-0.06	7.4e-08	-0.13	2.28e-12	-0.05	0.00338	-0.1	1.04e-13	-0.15	7.26e-08	-0.1	2.15e-05
200959_at	FUS	0.05	0.05	-0.02	0.61	0.01	0.44	0.04	0.11	0.09	2.46e-06	0.03	0.4	0.05	0.05	0.15	0.00107
200960_x_at	CLTA	0.03	0.37	0.09	0.03	0.04	0.11	0.00906	0.53	0.03	0.05	0.03	0.19	0.04	0.01	0.00643	0.63
200961_at	SEPHS2	0.00673	0.7	0.00338	0.88	-0.00591	0.73	0.02	0.25	0.00824	0.57	0.02	0.18	0.06	0.00225	-0.0099	0.57
200962_at	RPL31	-0.19	0.00693	-0.19	0.00329	-0.25	2.85e-08	-0.21	3.11e-08	-0.22	0.000105	-0.23	3.21e-06	-0.26	3.35e-06	-0.17	0.00118
200963_x_at	RPL31	-0.01	0.11	-0.03	0.08	-0.03	0.00607	-0.02	0.02	-0.03	0.00252	-0.04	1.09e-11	-0.06	6.5e-05	-0.0082	0.23
200964_at	UBA1	-0.05	0.17	-0.00572	0.88	-0.01	0.65	-0.02	0.44	0.07	0.00591	0.08	0.01	0.02	0.43	0.05	0.08
200965_s_at	ABLIM1	0.01	0.28	0.01	0.52	-0.02	0.15	-0.07	8.37e-07	-0.08	2.2e-06	-0.09	1.93e-10	-0.13	2.69e-07	-0.07	0.000706
200966_x_at	ALDOA	0.04	0.02	0.05	0.2	0.06	0.34	0.08	0.000172	0.08	4.46e-11	0.11	1.61e-09	0.16	4.35e-09	0.09	2.1e-06
200967_at	PPIB	0.14	0.03	0.12	0.07	0.08	0.36	0.11	0.000117	0.08	2.48e-06	0.1	2.94e-06	0.11	0.00176	0.13	0.00031
200968_s_at	PPIB	0.11	0.07	0.15	0.01	0.14	0.13	0.14	0.00112	0.11	1.48e-06	0.12	0.000203	0.16	0.00451	0.2	6.32e-06
200969_at	SERP1	0.00561	0.8	0.04	0.04	0.06	0.01	0.02	0.4	-0.02	0.14	-0.00719	0.66	0.05	0.00689	-0.00485	0.87
200970_s_at	SERP1	0.07	0.00149	0.04	0.28	0.1	8.39e-05	0.06	1.66e-06	0.04	0.18	0.07	2.24e-08	0.09	4.56e-05	0.07	0.01
200971_s_at	SERP1	0.07	0.08	0.09	0.000494	0.11	0.000383	0.12	7.65e-09	0.09	5.86e-07	0.14	5.45e-23	0.13	6.58e-08	0.12	1.49e-08
200972_at	TSPAN3	-0.04	0.13	-0.05	0.08	-0.07	0.00869	-0.07	2.29e-10	-0.05	0.000278	-0.05	3.55e-07	-0.04	0.18	-0.1	2.46e-06
200973_s_at	TSPAN3	0.01	0.75	0.03	0.53	-0.01	0.72	-0.00344	0.89	0.00922	0.71	0.01	0.57	0.00645	0.88	-0.07	0.08
200974_at	ACTA2	-0.21	3.73e-06	-0.18	4.3e-07	-0.19	0.00354	-0.3	9.7e-07	-0.13	0.0022	-0.23	1.87e-12	-0.22	0.00185	-0.27	0.00018
200975_at	PPT1	-0.05	0.02	-0.02	0.23	-0.00517	0.81	-0.01	0.37	0.02	0.23	0.01	0.47	0.04	0.02	-0.04	0.04
200976_s_at	TAX1BP1	-0.05	0.12	-0.11	0.000407	-0.08	2.57e-06	-0.1	6.5e-09	-0.1	5.95e-10	-0.09	2.85e-08	-0.08	0.00171	-0.07	0.08
200977_s_at	TAX1BP1	-0.01	0.71	-0.01	0.61	-0.04	0.02	-0.09	5.31e-10	-0.1	4.72e-15	-0.1	7.85e-30	-0.08	3.02e-05	-0.06	0.09
200978_at	MDH1	-0.02	0.33	0.00733	0.74	-0.00178	0.95	0.01	0.47	0.04	0.01	0.04	0.000719	0.03	0.19	-0.07	0.05
200979_at	PDHA1	-0.14	0.05	-0.11	0.1	-0.03	0.49	-0.05	0.22	-0.00726	0.88	0.03	0.44	-0.03	0.64	-0.07	0.04
200980_s_at	PDHA1	-0.01	0.84	-0.14	0.05	0.03	0.52	0.0049	0.87	0.05	0.19	0.04	0.1	0.02	0.53	0.00606	0.89
200981_x_at	GNAS	-0.1	0.000448	-0.1	0.00193	-0.09	4.74e-05	-0.09	4.53e-06	-0.04	0.000619	-0.08	4.19e-06	-0.11	8.81e-10	-0.09	0.02
200982_s_at	ANXA6	-0.25	0.000129	-0.19	0.00364	-0.19	0.02	-0.23	0.02	-0.02	0.69	-0.07	0.36	-0.05	0.54	-0.14	0.11
200983_x_at	CD59	-0.04	0.2	-0.07	0.09	-0.01	0.82	-0.09	0.0077	-0.02	0.35	-0.04	0.06	-0.11	0.00237	-0.07	0.02
200984_s_at	CD59	-0.07	0.09	-0.15	0.00251	-0.1	0.03	-0.16	1.49e-06	-0.05	0.03	-0.09	7.14e-06	-0.17	2.4e-08	-0.15	3.06e-06
200985_s_at	CD59	-0.06	0.00231	-0.14	0.000121	-0.07	2.34e-07	-0.17	8.24e-11	-0.07	0.000796	-0.12	1.01e-10	-0.21	1.4e-12	-0.21	4.67e-07
200986_at	SERPING1	-0.21	5e-08	-0.14	0.000184	-0.15	0.00325	-0.19	0.00168	-0.07	0.00807	-0.1	0.00112	-0.09	0.12	-0.16	0.00569
200987_x_at	PSME3	0.25	5.44e-06	0.42	2.19e-36	0.31	7.96e-09	0.32	4.86e-09	0.32	1.32e-13	0.36	1.21e-09	0.34	1.02e-10	0.31	1.58e-15
200988_s_at	PSME3	0.11	0.00357	0.2	6.38e-06	0.13	6.85e-08	0.03	0.43	0.17	3.79e-06	0.15	0.00113	0.16	3.18e-06	0.07	0.02
200989_at	HIF1A	0.04	0.03	0.05	0.0031	0.08	2.45e-09	0.16	4.98e-12	0.11	1.48e-14	0.12	9.01e-14	0.17	3.67e-08	0.17	4.61e-05
200990_at	TRIM28	-0.03	0.59	0.04	0.5	-0.01	0.84	0.0081	0.74	0.06	0.00949	0.03	0.52	0.01	0.51	0.02	0.33
200991_s_at	SNX17	-0.00908	0.67	0.02	0.56	-0.02	0.49	-0.23	0.000719	0.03	0.13	0.04	0.00707	0.00637	0.83	-0.43	0.00609
200992_at	IPO7	0.04	0.17	0.08	0.04	0.06	0.04	0.00338	0.86	0.00519	0.78	0.01	0.49	-0.02	0.48	0.1	0.04
200993_at	IPO7	0.03	0.1	0.08	0.04	0.04	0.01	-0.03	0.21	-0.03	0.12	-0.01	0.31	-0.04	0.02	0.03	0.49
200994_at	IPO7	-0.02	0.39	0.02	0.22	0.02	0.53	-0.08	0.000614	-0.03	0.06	-0.01	0.39	-0.03	0.14	-0.00428	0.91
200995_at	IPO7	-0.02	0.27	-0.00115	0.96	-0.03	0.09	-0.15	1.86e-06	-0.09	9.48e-05	-0.05	0.02	-0.15	7.15e-06	-0.09	0.01
200996_at	ACTR3	0.15	1.03e-06	0.21	2.51e-05	0.13	1.15e-08	0.15	1.12e-06	0.09	6.36e-06	0.1	7.24e-09	0.13	9.86e-06	0.17	2.42e-06
200997_at	RBM4	0.12	0.000257	0.17	8.4e-10	0.11	0.00247	0.08	0.00207	0.09	0.000684	0.11	1.02e-10	0.13	3.36e-08	0.02	0.76
200998_s_at	CKAP4	0.25	0.00292	0.39	0.000222	0.33	7.57e-17	0.21	2.58e-06	0.2	2.53e-15	0.21	2.73e-16	0.25	8.5e-14	0.27	5.56e-15
200999_s_at	CKAP4	0.12	5.04e-08	0.16	3.09e-08	0.13	7.87e-17	0.21	4.08e-14	0.17	1.87e-16	0.22	8.72e-27	0.27	1.16e-32	0.26	3.23e-13
201000_at	AARS	-0.1	0.14	-0.02	0.58	-0.07	0.02	-0.13	0.00342	0.03	0.45	0.04	0.16	0.02	0.65	-0.03	0.34
201001_s_at	TMEM189-UBE2V1	0.05	0.000607	0.05	0.04	0.08	0.05	0.15	0.000415	0.1	1.02e-11	0.14	3.06e-16	0.09	3.25e-07	0.2	4.79e-09
201002_s_at	TMEM189-UBE2V1	-0.01	0.53	0.00941	0.47	0.02	0.15	-0.03	0.09	0.02	0.42	-0.00552	0.86	-0.00704	0.55	-0.00594	0.81
201003_x_at	RNPEP	-0.00254	0.91	0.00675	0.8	0.00647	0.85	0.04	0.39	0.04	0.04	0.06	0.01	0.02	0.52	0.03	0.33
201004_at	SSR4	0.02	0.38	0.06	0.01	0.04	0.33	0.04	0.02	0.06	3.93e-07	0.09	6.21e-12	0.09	4.69e-07	0.00506	0.81
201005_at	CD9	0.12	0.17	-0.02	0.89	-0.06	0.09	-0.03	0.14	-0.03	0.02	-0.03	0.00127	-0.18	2.68e-05	-0.05	0.00481
201006_at	PRDX2	0.00731	0.83	0.04	0.2	0.01	0.61	-0.02	0.59	-0.00229	0.93	0.00137	0.95	0.06	0.02	-0.04	0.06
201007_at	HADHB	-0.07	0.00285	-0.04	0.06	-0.02	0.36	-0.04	0.07	-0.00686	0.71	-0.02	0.19	-0.02	0.39	-0.06	0.01
201008_s_at	TXNIP	-0.09	0.27	-0.24	0.00905	-0.16	0.03	-0.26	0.000897	-0.26	1.42e-12	-0.33	6.44e-24	-0.43	1.55e-13	-0.14	0.07
201009_s_at	TXNIP	-0.14	0.000396	-0.22	2.73e-16	-0.18	5.89e-05	-0.32	0.00136	-0.22	7.87e-12	-0.31	2.8e-28	-0.43	5.53e-16	-0.21	0.11
201010_s_at	TXNIP	-0.1	0.00131	-0.15	5.57e-14	-0.14	1.97e-05	-0.23	3.16e-08	-0.16	1.38e-12	-0.28	1.67e-33	-0.36	5.81e-16	-0.23	2.43e-10
201011_at	RPN1	-0.08	0.05	0.04	0.3	-0.05	0.18	0.1	0.00166	0.06	0.00137	0.08	1.55e-09	0.09	0.02	0.02	0.56
201012_at	ANXA1	-0.05	0.2	0.02	0.55	0.00562	0.91	0.02	0.72	0.06	0.01	0.1	2.83e-05	0.06	0.08	0.08	0.16
201013_s_at	PAICS	-0.00322	0.93	0.06	0.04	0.02	0.48	-0.00217	0.9	0.02	0.1	0.02	0.17	-0.00815	0.69	0.07	0.02
201014_s_at	PAICS	0.15	0.00135	0.2	6.07e-10	0.04	0.29	0.06	0.03	0.11	2.55e-06	0.1	2.97e-05	0.05	0.12	0.16	0.02
201015_s_at	JUP	0.08	0.00949	0.21	2.81e-05	0.06	0.00148	0.06	0.00424	0.07	0.00627	0.1	0.02	0.05	0.05	0.16	2.45e-07
201016_at	EIF1AX	0.13	0.000847	0.18	7.39e-08	0.1	8.19e-08	0.14	1.43e-07	0.09	0.01	0.11	9.33e-07	0.15	1.28e-06	0.14	0.00177
201017_at	EIF1AX	0.04	0.37	0.03	0.57	-0.0046	0.9	-0.03	0.55	-0.09	0.01	-0.1	5.55e-05	-0.13	5.65e-05	-0.02	0.68
201018_at	EIF1AX	-0.04	0.18	-0.04	0.14	-0.1	0.000185	-0.13	0.000205	-0.11	0.00245	-0.14	1.79e-08	-0.17	3.45e-07	-0.15	0.000736
201019_s_at	EIF1AP1	0.03	0.19	0.05	0.03	0.04	0.12	-0.00788	0.72	-0.02	0.45	-0.00256	0.92	-0.00529	0.81	0.19	1.11e-06
201020_at	YWHAH	0.06	0.09	0.07	0.05	0.000992	0.97	0.02	0.84	0.04	0.16	0.04	0.02	-0.04	0.34	-0.01	0.79
201021_s_at	DSTN	0.05	0.0085	0.05	0.1	0.03	0.11	-0.00222	0.88	-0.02	0.03	-0.02	0.08	-0.02	0.53	0.03	0.34
201022_s_at	DSTN	-0.02	0.001	-0.03	0.006	-0.02	0.000925	-0.04	7.3e-05	-0.03	5.52e-07	-0.04	1.02e-07	-0.03	0.01	-0.03	0.07
201023_at	TAF7	-0.07	2e-06	-0.11	0.000233	-0.09	1.71e-09	-0.15	1.58e-19	-0.16	1.17e-19	-0.18	9.15e-40	-0.18	6.22e-25	-0.22	2.24e-11
201024_x_at	EIF5B	-0.000604	0.99	0.05	0.42	0.00259	0.93	-0.02	0.74	-0.04	0.23	0.03	0.34	-0.07	0.06	0.26	0.04
201025_at	EIF5B	0.11	2.5e-05	0.17	6.56e-14	0.11	2.27e-11	0.02	0.36	0.06	8.73e-05	0.04	0.02	0.08	6.43e-05	0.07	0.04
201026_at	Low quality annotation - EIF5B	0.05	0.55	0.05	0.39	0.05	0.11	0.03	0.57	0.05	0.2	0.06	0.09	0.07	0.12	0.14	6.22e-05
201027_s_at	EIF5B	0.1	2.55e-07	0.18	2.38e-18	0.05	0.01	0.03	0.04	0.04	0.05	0.01	0.42	0.03	0.22	0.1	0.06
201028_s_at	CD99	-0.08	0.2	-0.1	0.04	-0.15	0.01	-0.18	4.08e-10	-0.09	0.0084	-0.13	0.00054	-0.16	0.00202	-0.4	1.15e-10
201029_s_at	CD99	-0.11	0.001	-0.12	1.39e-08	-0.14	0.000142	-0.19	2.1e-28	-0.08	0.000221	-0.13	1.36e-09	-0.17	3.51e-09	-0.16	5.24e-08
201030_x_at	LDHB	-0.05	0.13	0.02	0.38	-0.00196	0.97	0.00391	0.89	0.05	0.04	0.04	0.03	0.1	0.03	-0.00694	0.87
201031_s_at	HNRNPH1	0.00787	0.48	-0.02	0.26	-0.00247	0.87	-0.03	0.01	-0.02	0.42	-0.01	0.61	-0.1	3.2e-05	0.00197	0.95
201032_at	BLCAP	0.01	0.61	0.00678	0.72	-0.02	0.32	-0.07	0.05	-0.04	0.0043	-0.07	2.44e-09	-0.11	2.04e-07	-0.09	3.17e-06
201033_x_at	RPLP0	-0.00395	0.8	0.00205	0.91	-0.02	0.24	0.01	0.05	-0.01	0.36	-0.03	0.00226	-0.02	0.09	0.00716	0.71
201034_at	ADD3	-0.12	0.00438	-0.14	3.22e-07	-0.12	3.74e-05	-0.2	3.19e-11	-0.16	1.51e-08	-0.2	6.92e-19	-0.2	8.08e-08	-0.23	2.75e-12
201035_s_at	HADH	-0.06	0.29	0.04	0.22	0.02	0.67	0.13	1.72e-13	0.1	0.05	0.07	0.05	0.1	0.02	-0.01	0.52
201036_s_at	HADH	-0.1	0.0063	-0.03	0.33	-0.01	0.65	-0.01	0.68	0.00861	0.78	0.02	0.31	0.06	0.16	-0.07	0.02
201037_at	PFKP	-0.07	0.17	-0.01	0.75	0.02	0.7	0.04	0.2	0.11	9.53e-06	0.1	0.000107	0.12	0.00583	0.05	0.12
201038_s_at	ANP32A	-0.09	0.02	-0.09	9.61e-06	-0.04	0.2	-0.12	2.55e-06	-0.07	0.00393	-0.11	1.3e-09	-0.12	5e-05	-0.14	9.96e-10
201039_s_at	RAD23A	-0.05	0.58	0.06	0.41	-0.00247	0.98	-0.1	0.05	0.00224	0.96	-0.06	0.36	-0.1	0.000333	-0.02	0.6
201040_at	GNAI2	-0.02	0.44	-0.04	0.32	0.02	0.78	-0.05	0.55	0.05	0.18	0.07	0.13	0.08	0.03	0.09	0.27
201041_s_at	DUSP1	-0.000472	0.99	-0.05	0.33	-0.03	0.6	-0.05	0.32	-0.13	0.000208	-0.2	1.25e-06	-0.21	0.000475	-0.15	0.04
201042_at	TGM2	-0.59	0.04	-0.03	0.86	-0.17	0.31	-0.03	0.73	0.25	0.00401	0.18	0.01	0.06	0.76	0.03	0.43
201043_s_at	ANP32A	0.09	0.28	0.07	0.22	-0.00293	0.98	0.08	0.51	0.00819	0.88	-0.18	0.09	-0.12	0.09	0.11	0.4
201044_x_at	DUSP1	0.00789	0.85	0.08	0.01	0.06	0.17	0.19	0.35	-0.12	0.17	-0.2	0.05	-0.37	0.11	0.43	0.05
201045_s_at	RAB6A	0.25	0.22	0.18	0.19	0.15	0.47	0.13	0.13	0.2	0.01	0.06	0.46	0.03	0.82	0.1	0.17
201046_s_at	RAD23A	-0.06	0.23	-0.02	0.6	-0.06	0.26	-0.08	9.31e-05	-0.08	6.26e-05	-0.08	0.00132	-0.12	0.00368	-0.1	0.03
201047_x_at	RAB6A	0.01	0.45	0.02	0.2	0.00653	0.5	0.02	0.07	0.04	0.00153	0.05	0.000105	0.01	0.42	0.01	0.52
201048_x_at	RAB6A	0.27	0.07	0.23	0.04	0.13	0.49	0.24	5.12e-06	0.18	9.47e-05	0.25	1.1e-08	0.09	0.43	0.16	0.07
201049_s_at	RPS18	-0.01	0.15	-0.04	0.02	-0.03	0.2	-0.00202	0.8	-0.01	0.36	-0.04	0.000175	-0.05	0.000163	0.0088	0.29
201050_at	PLD3	-0.07	0.19	-0.05	0.34	-0.13	0.07	-0.21	9.33e-05	-0.03	0.52	-0.05	0.33	-0.07	0.11	-0.14	0.19
201051_at	ANP32A	-0.07	0.19	-0.12	0.02	-0.07	0.000581	-0.11	8.81e-07	-0.11	4.78e-09	-0.17	9.23e-23	-0.24	1.25e-11	-0.1	0.000113
201052_s_at	PSMF1	0.00834	0.68	0.09	0.00559	0.03	0.5	0.1	0.0038	0.06	8.5e-05	0.06	0.00824	0.12	1.22e-05	0.07	0.09
201053_s_at	PSMF1	-0.07	8.06e-05	-0.06	0.000519	-0.05	0.00031	-0.08	3.75e-09	-0.07	0.00132	-0.07	0.000848	-0.02	0.36	-0.17	2.89e-10
201054_at	HNRNPA0	-0.05	0.02	-0.05	0.17	-0.04	0.03	-0.1	6.44e-05	-0.08	3.09e-08	-0.1	5.98e-10	-0.14	9.6e-11	-0.11	1.86e-08
201055_s_at	HNRNPA0	0.03	0.13	0.07	0.00319	-0.00672	0.71	0.04	0.11	0.00409	0.83	-0.03	0.61	0.08	0.00154	0.1	0.01
201056_at	GOLGB1	-0.15	0.03	-0.14	0.00624	-0.18	1.18e-05	-0.21	7.03e-08	-0.11	5.56e-08	-0.12	1.56e-05	-0.1	8.1e-06	-0.21	1.02e-06
201057_s_at	GOLGB1	-0.01	0.78	-0.00771	0.84	-0.06	0.17	-0.07	2.12e-05	-0.05	0.000513	-0.06	2.1e-05	-0.06	0.000343	-0.05	0.16
201058_s_at	MYL9	-0.36	0.0018	-0.31	0.00127	-0.54	7.93e-08	-0.31	0.00867	-0.21	0.03	-0.38	2.84e-05	-0.4	0.00028	-0.44	1.4e-05
201059_at	CTTN	0.02	0.13	0.04	0.01	0.03	0.04	-0.00327	0.86	0.01	0.44	0.03	0.08	0.04	0.16	0.00513	0.79
201060_x_at	STOM	0.02	0.27	0.03	0.08	0.04	0.00676	0.11	0.000474	0.17	1.64e-07	0.13	7.53e-08	0.07	0.07	0.12	0.00285
201061_s_at	STOM	-0.05	0.00642	-0.02	0.28	-0.00285	0.9	-0.04	0.18	0.000541	0.97	-0.02	0.08	-0.06	0.08	-0.07	0.1
201062_at	STOM	-0.0092	0.75	0.01	0.7	0.03	0.48	-0.07	0.31	0.03	0.51	0.05	0.11	-0.02	0.77	-0.21	0.04
201063_at	RCN1	-0.05	0.15	-0.05	0.03	-0.06	0.04	-0.11	0.01	-0.04	0.15	-0.05	0.03	-0.00181	0.97	-0.17	5.05e-07
201064_s_at	PABPC4	0.01	0.65	0.05	0.16	0.02	0.5	0.01	0.57	0.05	0.01	0.05	0.01	0.05	0.03	-0.00841	0.73
201065_s_at	GTF2I	0.04	0.06	0.02	0.47	0.00405	0.8	-0.04	0.00064	-0.07	0.00415	-0.11	0.00199	-0.14	9.18e-09	0.04	0.33
201066_at	CYC1	0.04	0.33	0.07	0.1	0.05	0.36	0.1	0.000165	0.14	3.29e-16	0.15	5.03e-12	0.16	1.31e-15	0.13	0.00118
201067_at	PSMC2	-0.000722	0.99	-0.03	0.64	-0.07	0.06	-0.15	0.00614	-0.1	0.0002	-0.12	0.000128	-0.09	0.000632	-0.2	0.000175
201068_s_at	PSMC2	0.06	0.000222	0.1	6.38e-08	0.03	0.46	0.05	9.67e-06	0.03	0.00282	0.04	4.46e-06	0.06	3.42e-05	0.03	0.41
201069_at	MMP2	-0.13	0.02	-0.03	0.52	-0.07	0.02	-0.13	0.000205	-0.05	0.13	-0.11	0.00296	-0.1	0.18	-0.11	0.01
201070_x_at	SF3B1	0.02	0.75	-0.08	0.05	0.00094	0.99	0.08	0.15	-0.05	0.48	-0.11	0.00181	-0.18	1.44e-05	0.12	0.04
201071_x_at	SF3B1	0.00752	0.76	-0.04	0.09	-0.05	0.00775	-0.05	0.17	-0.04	0.01	-0.05	0.000283	-0.13	1.08e-06	-0.02	0.54
201072_s_at	SMARCC1	0.03	0.6	0.03	0.53	-0.00316	0.96	0.04	0.66	-0.03	0.71	-0.02	0.62	-0.08	0.26	0.07	0.00153
201073_s_at	SMARCC1	0.15	0.000113	0.15	0.00406	0.09	0.04	0.03	0.29	0.06	0.06	0.04	0.27	-0.00224	0.95	0.15	0.00744
201074_at	SMARCC1	0.03	0.06	0.04	0.00261	0.03	0.00605	-0.03	0.14	0.02	0.22	0.000484	0.97	-0.00643	0.76	-0.04	0.05
201075_s_at	SMARCC1	0.12	0.000134	0.11	0.00675	0.1	0.00214	0.03	0.13	0.05	0.05	0.04	0.07	0.00523	0.85	0.05	0.09
201076_at	NHP2L1	0.01	0.72	0.02	0.52	-0.03	0.49	-0.06	0.003	0.00727	0.66	-0.00287	0.83	0.00876	0.68	-0.06	0.00382
201077_s_at	NHP2L1	0.05	0.06	0.1	0.000178	0.06	0.39	0.05	0.00346	0.05	3.6e-06	0.06	1.63e-06	0.08	0.000125	0.04	0.00344
201078_at	TM9SF2	0.02	0.3	0.05	0.2	0.03	0.000398	0.00334	0.84	-0.02	0.18	-0.000569	0.95	-0.00128	0.95	-0.0027	0.91
201079_at	SYNGR2	-0.01	0.7	-0.03	0.4	-0.03	0.34	-0.05	0.03	0.00488	0.84	0.01	0.68	-0.00921	0.74	-0.02	0.6
201080_at	PIP4K2B	-0.16	0.000944	-0.17	2.89e-08	-0.14	6.35e-06	-0.18	2.96e-14	-0.14	2.52e-07	-0.15	1.63e-15	-0.23	3.87e-10	-0.27	6.34e-15
201081_s_at	PIP4K2B	0.07	0.08	0.12	0.00298	0.01	0.84	-0.04	0.49	0.05	0.41	0.02	0.65	-0.21	0.00277	0.05	0.1
201082_s_at	DCTN1	-0.11	0.00437	0.00197	0.98	-0.08	0.11	-0.08	0.04	0.03	0.42	0.02	0.54	-0.06	0.04	-0.05	0.25
201083_s_at	BCLAF1	0.1	0.14	0.12	0.07	0.13	6.09e-06	0.12	0.00118	-0.01	0.65	-0.09	0.00626	-0.07	0.04	0.14	0.07
201084_s_at	BCLAF1	-0.03	0.23	0.00312	0.83	-0.03	0.07	-0.06	1.19e-10	-0.06	0.000308	-0.1	5.96e-15	-0.1	5.94e-13	-0.03	0.54
201085_s_at	SON	-0.08	0.09	-0.08	0.19	-0.05	0.34	0.19	0.08	-0.13	0.11	-0.07	0.18	-0.28	1.76e-05	0.36	0.01
201086_x_at	SON	-0.00251	0.82	-0.0037	0.72	-0.00634	0.49	-0.06	2.18e-07	-0.05	7.83e-05	-0.1	3.4e-24	-0.06	2.53e-06	-0.07	0.00283
201087_at	PXN	-0.04	0.12	-0.04	0.18	-0.05	0.05	-0.1	0.02	-0.03	0.42	-0.06	0.00721	-0.09	0.04	-0.1	0.00455
201088_at	KPNA2	0.12	0.04	0.2	2.44e-08	0.14	1.17e-07	0.17	2.11e-28	0.23	1.46e-16	0.34	0	0.28	1.16e-36	0.35	5.02e-37
201089_at	ATP6V1B2	0.15	6.55e-09	0.19	0.000984	0.15	9.88e-16	0.17	2.45e-36	0.17	1.47e-25	0.19	8.01e-32	0.17	8.97e-11	0.16	1.12e-13
201090_x_at	TUBA1B	0.01	0.43	0.06	0.06	-0.02	0.76	-0.02	0.25	0.01	0.24	0.01	0.34	0.00993	0.67	-0.04	0.00442
201091_s_at	CBX3	0.13	5.41e-10	0.17	1.23e-29	0.13	4.82e-06	0.13	4.52e-11	0.11	2.42e-10	0.13	1.02e-18	0.14	7.58e-09	0.14	0.0011
201092_at	RBBP7	-0.02	0.28	0.02	0.44	-0.07	0.02	-0.04	4.31e-05	-0.03	0.000403	-0.04	3.42e-05	-0.03	0.02	-0.03	0.04
201093_x_at	SDHA	-0.06	0.01	-0.06	0.05	-0.07	0.1	-0.08	0.03	-0.04	0.05	-0.05	0.05	-0.09	1.78e-05	-0.19	6.55e-12
201094_at	RPS29	0.02	0.03	0.00251	0.82	-0.00108	0.9	0.01	0.07	-0.00565	0.46	-0.02	0.06	0.00204	0.88	-0.00611	0.37
201095_at	DAP	-0.11	0.02	-0.03	0.37	-0.18	0.02	-0.1	0.000105	-0.04	0.19	-0.08	0.00649	-0.01	0.57	-0.15	0.000829
201096_s_at	ARF4	0.2	5.27e-05	0.21	1.24e-05	0.18	9.44e-06	0.17	1.3e-14	0.1	4.72e-07	0.13	9.51e-16	0.13	2.84e-06	0.11	0.00588
201097_s_at	ARF4	0.01	0.38	0.03	0.25	0.04	7.01e-05	0.04	0.00265	0.03	0.15	0.04	0.000314	0.03	0.06	-0.00256	0.92
201098_at	COPB2	0.03	0.14	0.08	1.89e-07	0.06	0.00522	0.1	3.04e-10	0.09	5.35e-10	0.12	1.17e-21	0.1	1.69e-14	0.06	0.04
201099_at	USP9X	-0.02	0.07	-0.00461	0.67	-0.02	0.05	-0.04	0.00266	-0.05	5.13e-05	-0.06	2.09e-08	-0.01	0.51	-0.07	0.03
201100_s_at	USP9X	-0.07	0.0014	-0.05	0.04	-0.02	0.13	-0.07	0.3	-0.02	0.57	-0.01	0.65	-0.00974	0.8	-0.05	0.41
201101_s_at	BCLAF1	0.04	0.58	0.04	0.25	0.01	0.91	0.28	0.01	-0.02	0.63	-0.06	0.11	-0.05	0.25	0.34	0.02
201102_s_at	PFKL	-0.08	0.54	-0.03	0.74	-0.09	0.13	-0.05	0.02	0.03	0.2	0.04	0.19	0.04	0.11	0.04	0.41
201103_x_at	NBPF10	-0.01	0.42	-0.05	0.00462	-0.04	0.00205	-0.09	1.02e-08	-0.09	5.98e-09	-0.1	1.9e-16	-0.14	6.08e-09	-0.08	0.15
201104_x_at	NBPF10	0.11	0.02	0.07	0.07	0.01	0.77	-0.02	0.68	-0.04	0.2	-0.07	0.0053	-0.14	0.00173	0.1	0.4
201105_at	LGALS1	-0.23	0.02	-0.26	0.000618	-0.15	0.2	-0.2	1.37e-06	-0.08	0.0031	-0.11	6.33e-06	-0.06	0.43	-0.18	2.07e-06
201106_at	GPX4	-0.14	0.00121	-0.13	0.02	-0.11	0.23	-0.2	0.00014	-0.05	0.24	-0.08	0.18	-0.25	0.01	-0.28	7.31e-06
201107_s_at	THBS1	0.08	0.32	0.07	0.4	0.1	0.12	-0.02	0.92	0.18	0.08	-0.14	0.06	-0.04	0.73	0.00466	0.97
201108_s_at	THBS1	-0.24	0.00347	-0.24	0.00273	-0.06	0.25	0.05	0.42	0.06	0.22	0.03	0.65	-0.09	0.38	0.18	0.27
201109_s_at	THBS1	-0.15	0.14	-0.23	0.08	0.01	0.89	0.04	0.63	0.05	0.49	0.02	0.79	-0.15	0.31	0.17	0.36
201110_s_at	THBS1	-0.13	0.1	-0.13	0.16	0.02	0.63	0.00743	0.91	0.02	0.69	-0.02	0.7	-0.14	0.19	0.03	0.83
201111_at	CSE1L	0.02	0.61	0.13	9.35e-05	0.04	0.12	0.06	0.00148	0.05	0.07	0.1	7.88e-06	0.07	0.00784	0.03	0.55
201112_s_at	CSE1L	0.04	0.03	0.13	5.17e-10	0.03	0.07	0.04	0.02	0.05	0.000913	0.06	9.73e-06	0.06	0.000174	0.05	0.04
201113_at	TUFM	-0.00517	0.89	0.06	0.18	0.02	0.7	0.05	0.05	0.08	1.57e-05	0.09	7.71e-06	0.09	3.67e-06	0.06	0.08
201114_x_at	PSMA7	0.03	0.41	0.1	0.00669	0.04	0.45	0.07	8.12e-07	0.1	9.12e-05	0.12	5.15e-21	0.11	1.48e-09	0.07	0.01
201115_at	POLD2	0.05	0.16	0.11	0.00186	0.05	0.33	0.06	0.16	0.14	0.000384	0.23	1.29e-09	0.22	4.28e-07	0.12	7.75e-05
201116_s_at	CPE	-0.23	0.06	-0.28	0.00168	-0.4	6.93e-07	-0.35	0.00578	-0.06	0.35	-0.15	0.09	-0.34	0.0021	-0.4	0.000845
201117_s_at	CPE	-0.19	1.46e-05	-0.2	4.11e-07	-0.15	0.000174	-0.28	6.79e-14	-0.11	0.00788	-0.16	1.05e-07	-0.19	0.00782	-0.29	2.25e-08
201118_at	PGD	0.21	1.43e-07	0.24	1.42e-05	0.22	0.000868	0.25	6.42e-07	0.28	6.9e-13	0.3	9.42e-19	0.31	1.18e-08	0.23	5.11e-05
201119_s_at	COX8A	0.03	0.01	0.07	0.000173	0.07	0.01	0.09	0.000457	0.08	7.05e-09	0.1	1.53e-17	0.08	1.23e-05	0.05	0.07
201120_s_at	PGRMC1	0.14	0.22	-0.00253	0.98	-0.04	0.67	-0.02	0.63	-0.02	0.69	-0.03	0.49	-0.06	0.23	-0.07	0.42
201121_s_at	PGRMC1	-0.04	0.24	-0.07	0.01	-0.05	0.0016	-0.09	0.02	-0.08	0.01	-0.09	0.00782	-0.08	0.12	-0.17	0.1
201122_x_at	EIF5A	0.12	0.02	0.17	3.44e-10	0.12	1.8e-05	0.09	0.21	0.14	0.02	0.05	0.45	0.05	0.52	0.15	0.09
201123_s_at	EIF5A	0.48	0.01	0.41	4.89e-07	0.19	0.16	0.26	0.02	0.19	0.00463	0.23	0.000663	0.15	0.1	0.38	0.03
201124_at	ITGB5	-0.22	8.2e-05	-0.26	1.75e-19	-0.24	6.54e-10	-0.25	1.47e-07	-0.23	2.84e-11	-0.25	3.6e-18	-0.27	2.14e-10	-0.28	6.3e-11
201125_s_at	ITGB5	-0.14	0.00099	-0.11	4.36e-06	-0.12	2.35e-05	-0.17	4.29e-09	-0.1	2.61e-08	-0.11	4.99e-12	-0.12	5.47e-06	-0.2	0.00158
201126_s_at	MGAT1	-0.04	0.26	-0.04	0.19	-0.05	0.28	-0.11	0.02	-0.01	0.54	-0.04	0.26	-0.08	0.16	-0.16	0.000778
201127_s_at	ACLY	0.05	0.49	0.1	0.02	0.04	0.22	0.05	0.19	0.09	0.04	0.11	0.00733	0.03	0.68	0.03	0.45
201128_s_at	ACLY	-0.01	0.66	-0.02	0.63	0.03	0.35	-0.02	0.25	0.00462	0.86	0.04	0.08	0.01	0.8	-0.02	0.49
201129_at	SFRS7	-0.12	0.02	-0.13	0.00207	-0.1	0.000289	-0.14	6.61e-06	-0.1	0.00321	-0.06	0.09	-0.2	6.75e-08	-0.15	1.86e-05
201130_s_at	CDH1	0.46	0.00127	0.44	5.83e-06	0.18	0.1	0.28	1.72e-06	0.15	2.02e-05	0.12	0.000823	0.11	0.24	0.37	0.00116
201131_s_at	CDH1	0.06	0.00182	0.08	0.0069	0.03	0.04	0.04	0.03	-0.00164	0.92	-0.00107	0.94	-0.02	0.35	0.08	0.03
201132_at	HNRNPH2	0.05	0.000155	0.07	0.000378	0.05	6.86e-07	0.09	8.9e-10	0.02	0.23	0.03	0.02	0.03	0.2	0.06	0.04
201133_s_at	PJA2	-0.03	0.42	-0.07	0.21	-0.06	0.0015	-0.12	1.07e-10	-0.13	6.47e-09	-0.18	9.27e-23	-0.21	7.77e-19	-0.11	0.01
201134_x_at	COX7C	0.02	0.19	0.01	0.4	0.01	0.66	-0.00306	0.79	0.01	0.08	0.03	0.000378	0.02	0.02	-0.03	0.17
201135_at	ECHS1	-0.08	0.03	-0.03	0.53	-0.01	0.82	0.00432	0.84	0.02	0.06	0.04	0.000543	0.05	0.1	-0.00753	0.76
201136_at	PLP2	0.04	0.15	0.09	0.00148	-0.02	0.59	-0.02	0.06	0.0088	0.55	0.02	0.22	-0.00545	0.8	0.04	0.19
201137_s_at	HLA-DPB1	0.06	0.46	0.01	0.87	0.1	0.26	0.08	0.33	0.08	0.36	0.01	0.82	0.16	0.05	0.02	0.84
201138_s_at	SSB	0.1	0.03	0.11	0.000283	0.08	9.08e-05	-0.01	0.65	-0.02	0.31	0.02	0.53	-0.04	0.03	0.08	0.37
201139_s_at	SSB	-0.00939	0.65	-0.00425	0.88	-0.02	0.06	-0.09	0.08	-0.04	0.15	-0.03	0.14	-0.02	0.33	-0.00527	0.93
201140_s_at	RAB5C	0.03	0.21	0.04	0.22	0.01	0.74	-0.000272	0.99	0.05	0.21	0.04	0.72	0.09	0.00035	0.02	0.72
201141_at	GPNMB	-0.03	0.00591	-0.02	0.3	-0.06	1.7e-11	-0.15	1.05e-10	-0.1	6.51e-11	-0.14	1.98e-22	-0.23	3.17e-21	-0.12	3.97e-06
201142_at	EIF2S1	0.03	0.23	0.09	0.00256	0.05	0.02	0.03	0.00643	0.05	6.52e-05	0.04	0.00124	0.07	0.000957	0.04	0.04
201143_s_at	EIF2S1	0.12	0.02	0.11	0.00745	0.12	0.05	0.00966	0.84	-0.02	0.51	-0.00752	0.72	-0.00839	0.79	0.13	0.05
201144_s_at	EIF2S1	0.1	0.00585	0.21	6.32e-18	0.12	2.68e-05	0.19	2.14e-13	0.17	2.13e-18	0.2	1.61e-19	0.2	6.9e-14	0.24	1.57e-07
201145_at	HAX1	0.01	0.5	0.03	0.22	0.02	0.36	0.05	0.04	0.06	0.000216	0.09	4.46e-13	0.07	8.97e-06	-0.06	0.17
201146_at	NFE2L2	0.04	0.08	0.1	0.02	0.02	0.37	0.00924	0.56	-0.05	0.000238	-0.04	0.00192	-0.03	0.19	0.05	0.03
201147_s_at	TIMP3	-0.26	0.00195	-0.31	1.02e-07	-0.34	8.32e-10	-0.54	0.000931	-0.19	0.000935	-0.25	7.53e-10	-0.71	3.27e-08	-0.32	0.01
201148_s_at	TIMP3	-0.21	3.04e-05	-0.29	9.62e-13	-0.24	1.42e-07	-0.43	1.23e-06	-0.21	4.02e-05	-0.28	1.67e-06	-0.98	2.36e-07	-0.35	0.0001
201149_s_at	TIMP3	-0.18	0.3	-0.23	0.07	-0.4	1.26e-05	-0.4	0.000291	-0.18	3.48e-05	-0.27	1.4e-10	-0.5	5.2e-08	-0.11	0.04
201150_s_at	TIMP3	-0.24	1.05e-05	-0.29	1.83e-14	-0.24	1.9e-09	-0.34	3.51e-17	-0.22	6.67e-08	-0.27	2.34e-18	-0.38	1.54e-07	-0.37	9.76e-14
201151_s_at	MBNL1	0.19	0.00036	0.1	0.21	0.07	0.29	0.01	0.81	-0.03	0.22	-0.07	0.00441	-0.13	0.00191	0.15	0.02
201152_s_at	MBNL1	0.06	0.1	0.03	0.33	-0.01	0.61	-0.07	0.000717	-0.05	0.000602	-0.09	6.35e-10	-0.17	2.52e-10	-0.01	0.76
201153_s_at	MBNL1	-0.02	0.22	-0.03	0.02	-0.04	0.00392	-0.09	2.13e-10	-0.04	0.01	-0.06	1.46e-07	-0.09	2.23e-07	-0.04	0.18
201154_x_at	RPL4	-0.02	0.02	-0.03	0.02	-0.05	0.06	-0.04	9.34e-05	-0.04	6.42e-05	-0.07	3.43e-17	-0.07	1.04e-15	-0.08	7.89e-13
201155_s_at	MFN2	0.03	0.69	0.04	0.36	0.01	0.77	-0.03	0.21	0.04	0.23	0.00998	0.59	-0.05	0.11	0.00184	0.94
201156_s_at	RAB5C	0.13	0.0026	0.14	0.00112	0.06	0.22	0.06	0.12	0.1	0.03	0.12	0.29	0.14	5.92e-05	0.13	4.09e-06
201157_s_at	NMT1	0.03	0.52	0.11	0.000464	0.09	5.43e-05	0.11	3.82e-12	0.12	1.99e-12	0.13	1.98e-15	0.15	1.04e-19	0.1	9.59e-05
201158_at	NMT1	-0.06	0.03	-0.05	0.07	-0.06	0.06	-0.1	0.00402	-0.05	0.00726	-0.02	0.25	-0.06	0.02	-0.08	0.06
201159_s_at	NMT1	0.04	0.16	-0.00119	0.99	0.02	0.62	-0.04	0.55	0.05	0.49	0.04	0.76	-0.1	0.26	0.00869	0.81
201160_s_at	CSDA	-0.01	0.44	0.00301	0.81	-0.03	0.000246	-0.04	0.00016	-0.04	0.0017	-0.04	2.4e-05	-0.07	2.43e-06	0.0029	0.86
201161_s_at	CSDA	0.08	0.17	0.05	0.39	0.00193	0.97	-0.03	0.36	-0.05	0.03	-0.07	0.00216	-0.12	3.54e-05	-0.02	0.6
201162_at	IGFBP7	-0.13	0.08	-0.12	0.01	-0.13	0.00918	-0.14	0.02	-0.04	0.09	-0.11	2.51e-05	-0.12	0.02	-0.12	0.09
201163_s_at	IGFBP7	-0.12	0.00415	-0.1	0.000876	-0.07	0.07	-0.11	0.00237	-0.04	0.13	-0.08	0.000132	-0.07	0.1	-0.05	0.08
201164_s_at	PUM1	0.03	0.67	0.04	0.5	-0.03	0.59	-0.08	0.000361	-0.09	2.2e-07	-0.08	0.00378	-0.08	3.49e-06	0.05	0.41
201165_s_at	PUM1	0.04	0.29	0.03	0.49	0.02	0.31	0.00192	0.94	-0.05	0.06	-0.15	5.72e-05	-0.19	0.00531	0.02	0.57
201166_s_at	PUM1	-0.01	0.17	-0.01	0.32	-0.01	0.06	-0.03	0.00146	-0.08	2.85e-13	-0.09	2.2e-26	-0.09	1.33e-07	-0.06	0.03
201167_x_at	ARHGDIA	0.15	0.00571	0.15	0.02	0.22	0.12	-0.02	0.6	0.17	0.01	0.1	0.11	0.16	0.000767	0.07	0.08
201168_x_at	ARHGDIA	-0.00907	0.82	0.11	0.00466	0.07	0.14	0.00292	0.94	0.11	0.0044	0.04	0.43	0.22	1.11e-05	0.08	0.12
201169_s_at	BHLHE40	0.33	0.000332	0.32	5.51e-05	0.36	0.000133	0.27	0.00756	0.2	0.000114	0.14	0.00363	0.22	0.06	0.27	0.000341
201170_s_at	BHLHE40	0.06	0.11	0.09	0.0039	0.07	0.00478	0.07	0.14	0.06	0.04	0.09	0.01	0.13	0.0088	0.14	4.6e-05
201171_at	Low quality annotation - ATP6V0E1	0.08	0.05	0.04	0.43	0.04	0.52	-0.00533	0.96	0.03	0.56	0.09	0.12	0.21	1.69e-06	-0.00731	0.85
201172_x_at	ATP6V0E1	0.02	0.35	0.01	0.66	0.00559	0.88	-0.00845	0.4	0.02	0.29	0.04	0.27	0.00814	0.8	-0.01	0.6
201173_x_at	NUDC	-0.18	0.0063	-0.05	0.43	-0.07	0.21	-0.03	0.23	0.02	0.31	0.00659	0.69	0.05	0.03	-0.07	0.05
201174_s_at	TERF2IP	-0.02	0.1	-0.02	0.3	-0.00505	0.56	-0.03	0.03	-0.00728	0.56	-0.02	0.11	-0.05	0.02	-0.07	0.05
201175_at	TMX2	0.03	0.09	0.05	0.03	0.12	0.000104	0.09	1.48e-05	0.1	2.34e-09	0.13	7.42e-12	0.1	3.71e-06	0.05	0.13
201176_s_at	ARCN1	0.02	0.37	0.02	0.57	0.03	0.08	-0.03	0.33	-0.000373	0.98	-0.02	0.08	-0.03	0.14	-0.06	0.11
201177_s_at	UBA2	-0.02	0.18	0.00849	0.61	-0.00745	0.54	0.01	0.35	-0.00455	0.77	0.00756	0.44	0.00128	0.92	0.03	0.09
201178_at	FBXO7	-0.09	0.04	-0.14	0.01	-0.15	0.02	-0.11	2.36e-11	-0.07	3.1e-05	-0.08	1.19e-05	-0.11	1.1e-11	-0.12	6.04e-08
201179_s_at	GNAI3	0.29	3.72e-09	0.38	3.43e-05	0.31	1.07e-06	0.18	2.22e-10	0.09	2.88e-05	0.12	9.23e-08	0.28	4.38e-05	0.2	0.00358
201180_s_at	GNAI3	0.07	4.88e-08	0.13	6.74e-07	0.05	1.52e-05	0.05	9.95e-06	0.03	0.04	0.06	2.22e-07	0.1	1.69e-06	0.06	0.01
201181_at	GNAI3	0.09	0.04	0.16	0.00633	0.08	0.01	0.08	0.02	0.04	0.37	0.07	0.01	0.12	0.01	0.07	0.22
201182_s_at	CHD4	0.07	0.4	0.09	0.18	0.07	0.32	0.02	0.75	-0.04	0.47	-0.06	0.1	-0.03	0.45	0.08	0.02
201183_s_at	CHD4	-0.02	0.73	-0.01	0.88	-0.03	0.6	0.00482	0.94	-0.03	0.37	0.0064	0.77	-0.03	0.28	0.18	1.76e-05
201184_s_at	CHD4	-0.03	0.3	0.00684	0.81	-0.02	0.21	0.17	1.96e-16	0.17	5.32e-17	0.2	1.07e-20	0.16	8.76e-11	0.21	1.02e-14
201185_at	HTRA1	-0.11	0.02	-0.07	0.05	-0.09	0.02	-0.1	0.00594	-0.04	0.23	-0.04	0.15	-0.08	0.15	-0.28	0.00161
201186_at	LRPAP1	-0.07	0.16	0.03	0.43	0.02	0.42	-0.08	0.12	-0.00506	0.79	0.02	0.32	0.06	0.00259	-0.06	0.11
201187_s_at	ITPR3	0.04	0.65	-0.00758	0.92	0.04	0.58	0.00425	0.95	0.0059	0.9	-0.07	0.1	-0.05	0.36	-0.00808	0.86
201188_s_at	ITPR3	-0.03	0.45	-0.06	0.19	-0.18	0.000151	-0.25	1.9e-05	-0.16	0.00794	-0.36	1.27e-07	-0.37	9.34e-07	-0.16	0.000451
201189_s_at	ITPR3	-0.23	0.01	-0.17	0.0053	-0.23	1.33e-07	-0.3	5.66e-08	-0.17	4.83e-12	-0.19	1.83e-12	-0.22	2.18e-14	-0.21	6.95e-06
201190_s_at	PITPNA	0.05	0.03	0.06	0.00888	0.00925	0.61	-0.01	0.35	0.04	0.04	0.05	0.000587	0.05	0.04	-0.04	0.1
201191_at	PITPNA	0.09	0.000298	0.1	0.00434	0.02	0.27	0.02	0.1	0.09	0.03	0.11	7.5e-05	0.09	0.000568	0.02	0.35
201192_s_at	PITPNA	0.12	0.05	0.2	1.65e-06	0.13	0.01	0.2	8.55e-25	0.16	2.12e-08	0.21	1.37e-16	0.2	7.52e-09	0.17	5.36e-15
201193_at	IDH1	-0.01	0.67	-0.02	0.52	0.00819	0.73	0.02	0.43	0.02	0.54	0.02	0.57	-0.06	0.16	-0.07	0.16
201194_at	SEPW1	-0.03	0.24	-0.09	0.00363	-0.09	0.1	-0.16	8.85e-16	-0.13	6.17e-15	-0.13	2.8e-24	-0.18	3.59e-16	-0.14	0.00123
201195_s_at	SLC7A5	0.31	4.62e-09	0.37	2.57e-12	0.29	1.27e-07	0.6	6.25e-12	0.6	7.31e-14	0.78	1.27e-10	0.6	9.52e-14	0.65	2.68e-24
201196_s_at	AMD1	0.29	1.06e-11	0.4	2.45e-37	0.32	1.96e-30	0.22	4.61e-14	0.23	9.78e-24	0.21	1.32e-21	0.25	8.94e-12	0.32	3.97e-15
201197_at	AMD1	0.06	0.000225	0.1	5.79e-05	0.07	4.29e-10	0.05	0.00105	0.06	0.000191	0.04	0.000252	0.08	0.00014	0.1	1.12e-07
201198_s_at	PSMD1	0.06	0.33	0.17	8.98e-05	0.12	0.00359	0.12	4.54e-05	0.12	1.41e-05	0.12	6.07e-12	0.14	5.89e-11	0.19	0.000103
201199_s_at	PSMD1	0.03	0.42	0.13	0.000179	0.06	0.00344	0.13	0.00269	0.11	1.11e-07	0.11	7.71e-12	0.19	1.53e-18	0.12	0.14
201200_at	CREG1	0.05	0.03	0.07	0.00138	0.05	3e-07	0.09	6.38e-08	0.02	0.43	0.04	0.03	0.04	0.05	0.07	0.02
201201_at	CSTB	0.2	0.00102	0.2	0.000408	0.21	0.00177	0.26	9.95e-08	0.18	6.12e-07	0.3	1.41e-19	0.28	1.14e-15	0.23	2.46e-06
201202_at	PCNA	0.16	5.36e-06	0.21	3.49e-14	0.1	0.01	0.16	5.33e-05	0.15	2.13e-13	0.2	4.3e-24	0.23	1.08e-16	0.19	0.000672
201203_s_at	RRBP1	0.15	0.13	0.17	0.18	0.15	0.09	0.15	0.03	0.16	0.000239	0.19	0.00183	0.23	0.02	0.36	0.00744
201204_s_at	RRBP1	-0.01	0.73	0.03	0.68	0.13	0.03	0.00587	0.89	0.03	0.26	0.03	0.61	0.07	0.15	0.06	0.15
201205_at	LOC100292328	-0.01	0.77	-0.00455	0.91	0.06	0.36	0.04	0.39	0.03	0.39	0.03	0.37	0.09	0.03	0.07	0.00878
201206_s_at	RRBP1	0.04	0.53	0.15	0.06	0.19	0.02	0.06	0.24	0.08	0.15	0.07	0.2	0.14	0.06	0.1	0.02
201207_at	TNFAIP1	-0.03	0.74	0.17	0.04	0.05	0.05	0.08	0.000927	0.14	3.46e-05	0.17	1.73e-18	0.14	1.6e-06	0.14	0.04
201208_s_at	TNFAIP1	0.13	0.000486	0.19	2.72e-08	0.19	5.55e-10	0.2	0.01	0.22	0.00297	0.22	0.02	0.22	0.000384	0.33	3.27e-07
201209_at	HDAC1	0.09	0.00121	0.12	4.36e-08	0.13	3.5e-08	0.19	3.62e-17	0.17	3.86e-26	0.18	6.35e-16	0.18	8.57e-16	0.18	3.33e-21
201210_at	DDX3X	0.02	0.35	0.03	0.04	0.02	0.23	0.01	0.35	0.02	0.19	-0.00298	0.83	8.82e-05	1	0.02	0.2
201211_s_at	DDX3X	0.25	0.00165	0.25	0.000526	0.23	0.01	0.48	7.18e-06	0.15	0.00505	0.11	0.00568	0.05	0.66	0.37	0.02
201212_at	LGMN	-0.05	0.25	0.06	0.05	0.06	0.08	0.00275	0.97	0.1	0.06	0.18	2.8e-06	0.17	0.03	-0.13	0.33
201213_at	PPP1R7	-0.03	0.62	0.04	0.48	-0.07	0.29	-0.08	0.15	0.05	0.11	0.07	0.08	0.04	0.29	-0.2	0.0031
201214_s_at	PPP1R7	-0.12	0.09	-0.1	0.05	-0.03	0.54	-0.00958	0.59	0.01	0.29	0.02	0.1	0.05	0.00178	-0.07	0.00081
201215_at	PLS3	-0.01	0.31	-0.00231	0.89	-0.02	0.16	-0.03	0.00666	-0.03	0.04	-0.03	0.0021	-0.05	0.000541	0.02	0.42
201216_at	ERP29	0.03	0.41	0.03	0.57	-0.05	0.36	-0.07	0.000296	-0.07	7.32e-06	-0.07	0.06	-0.04	0.1	-0.05	0.15
201217_x_at	RPL3	0.00103	0.96	-0.03	0.21	-0.07	0.11	-0.03	1.67e-05	-0.04	3.14e-05	-0.07	6.45e-20	-0.07	1.68e-12	0.02	0.02
201218_at	CTBP2	-0.04	0.26	-0.04	0.07	-0.01	0.47	-0.06	0.07	-0.02	0.51	0.03	0.15	-0.03	0.32	-0.08	0.02
201219_at	CTBP2	-0.09	0.00111	-0.09	2.99e-05	-0.07	0.00604	-0.11	1.57e-05	-0.04	0.15	-0.1	0.0009	-0.1	0.0012	-0.15	0.000106
201220_x_at	CTBP2	-0.11	0.000279	-0.05	0.14	-0.02	0.57	-0.07	0.11	-0.06	0.00257	-0.03	0.19	-0.08	0.03	-0.12	0.01
201221_s_at	SNRNP70	-0.05	0.43	-0.13	0.15	-0.12	0.000125	-0.09	0.000394	-0.06	0.06	-0.04	0.25	-0.16	0.000355	0.04	0.09
201222_s_at	RAD23B	0.07	4.11e-05	0.12	0.0028	0.05	0.00526	0.09	6.82e-05	0.02	0.33	0.04	0.29	0.03	0.31	0.12	0.00697
201223_s_at	RAD23B	-0.02	0.08	0.02	0.28	-0.00835	0.57	-0.01	0.52	-0.04	0.01	-0.04	0.00279	-0.00359	0.85	-0.00387	0.92
201224_s_at	SRRM1	-0.07	0.13	-0.13	0.13	-0.03	0.82	-0.00591	0.93	-0.06	0.35	-0.09	0.01	-0.13	0.01	0.13	0.11
201225_s_at	SRRM1	-0.01	0.3	-0.04	0.02	-0.02	0.13	-0.04	0.01	-0.02	0.33	-0.05	3.92e-06	-0.11	4.61e-07	-0.04	0.07
201226_at	NDUFB8	0.04	0.00402	0.08	0.000728	0.07	0.32	0.07	0.00427	0.08	2.23e-08	0.1	2.07e-13	0.08	0.000411	0.03	0.24
201227_s_at	NDUFB8	-0.03	0.17	0.00902	0.66	-0.01	0.77	0.02	0.09	0.03	0.02	0.08	5.11e-10	0.08	3.11e-08	0.00441	0.82
201228_s_at	ARIH2	0.2	0.00763	0.2	0.000416	0.25	1.59e-14	0.05	0.24	0.16	0.000152	0.06	0.11	0.03	0.44	0.05	0.32
201229_s_at	ARIH2	0.03	0.57	0.04	0.35	0.06	0.45	0.02	0.65	0.07	7.54e-05	0.03	0.37	-0.04	0.18	0.16	0.00305
201230_s_at	ARIH2	-0.06	0.11	-0.07	0.03	-0.08	8.78e-07	-0.11	0.00162	-0.04	0.05	-0.05	0.00847	-0.08	0.00203	-0.09	0.000266
201231_s_at	ENO1	0.06	0.34	0.13	0.00277	0.09	0.12	0.13	1.47e-11	0.15	1.33e-32	0.2	0	0.22	6.25e-23	0.17	1.85e-12
201232_s_at	PSMD13	0.04	0.06	0.05	0.01	0.04	0.45	0.04	0.04	0.08	1.93e-06	0.08	8.33e-10	0.13	7.85e-09	0.04	0.09
201233_at	PSMD13	0.12	0.00517	0.1	0.02	0.07	0.07	0.06	0.05	0.1	2.89e-05	0.12	3.23e-10	0.16	2.01e-06	0.06	0.06
201234_at	ILK	-0.11	1.99e-05	-0.13	6.81e-05	-0.15	0.00193	-0.14	0.00349	-0.06	0.05	-0.07	0.05	-0.09	0.000624	-0.25	0.000647
201235_s_at	BTG2	0.09	0.28	0.02	0.75	0.02	0.8	0.12	0.25	-0.00368	0.94	0.02	0.77	-0.05	0.66	0.07	0.02
201236_s_at	BTG2	-0.02	0.5	-0.03	0.31	-0.00154	0.96	-0.08	0.24	-0.04	0.4	-0.02	0.6	-0.15	0.02	-0.13	0.02
201237_at	CAPZA2	0.02	0.36	-0.00554	0.89	-0.00457	0.71	0.04	0.14	-0.00188	0.9	-0.00906	0.45	-0.07	0.03	-0.06	0.02
201238_s_at	CAPZA2	0.02	0.46	0.01	0.73	0.03	0.07	0.03	0.05	-0.00225	0.89	0.0033	0.74	0.000999	0.96	0.01	0.61
201239_s_at	LOC653566	0.07	0.13	0.09	0.04	0.07	0.01	0.0082	0.55	-0.03	0.00316	-0.05	0.0017	0.04	0.03	-0.05	0.06
201240_s_at	LOC653566	0.000135	0.99	-0.00222	0.88	-0.01	0.3	-0.05	0.000141	-0.03	0.00442	-0.02	0.05	0.01	0.43	-0.06	5.57e-06
201241_at	DDX1	0.02	0.37	0.02	0.15	-0.01	0.72	0.02	0.15	0.00577	0.69	-0.03	0.000762	0.01	0.44	-0.04	0.49
201242_s_at	ATP1B1	0.04	0.48	0.07	0.28	0.25	6e-06	0.28	0.000207	0.14	0.0016	0.15	7.89e-08	0.23	0.000236	0.43	0.0025
201243_s_at	ATP1B1	0.03	0.19	-0.01	0.67	0.05	0.00218	0.14	0.000784	0.13	0.000314	0.07	0.01	0.19	0.00545	0.22	0.000404
201244_s_at	RAF1	0.02	0.1	0.05	0.02	0.02	0.54	0.06	0.21	0.0097	0.55	-0.00154	0.93	-0.03	0.17	-0.07	0.08
201245_s_at	OTUB1	0.12	0.000291	0.12	7.71e-05	0.07	0.47	0.15	3.03e-05	0.15	5.32e-05	0.18	1.48e-08	0.2	3.87e-09	0.16	1.35e-09
201246_s_at	OTUB1	0.13	0.04	0.27	5.04e-06	0.13	0.08	0.14	0.00363	0.23	1.51e-05	0.27	0.00112	0.25	2.54e-07	0.23	2.55e-07
201247_at	SREBF2	0.05	0.00813	0.06	0.03	0.02	0.27	-0.12	0.12	0.14	0.000777	0.11	0.000535	0.06	0.1	-0.21	2.2e-05
201248_s_at	SREBF2	0.12	0.00154	0.15	2.69e-05	0.14	0.00566	0.1	0.03	0.16	1.34e-06	0.15	0.04	0.12	0.0091	0.18	1e-05
201249_at	SLC2A1	0.23	0.00885	0.48	8.98e-10	0.34	3.42e-07	0.25	0.00157	0.37	4.69e-08	0.32	5e-07	0.38	8.55e-05	0.1	0.05
201250_s_at	SLC2A1	0.11	0.000723	0.23	3.66e-11	0.16	2.13e-08	0.12	0.00111	0.18	8.25e-07	0.15	1.08e-09	0.14	0.00258	0.07	0.05
201251_at	PKM2	0.03	0.27	0.09	0.02	0.05	0.39	0.08	0.38	0.34	6.47e-08	0.26	0.000195	0.16	1e-06	0.18	3.12e-08
201252_at	PSMC4	0.09	0.000206	0.15	0.000838	0.04	0.71	0.17	2.17e-07	0.19	7.69e-15	0.24	3.28e-15	0.24	1.51e-15	0.18	1.33e-09
201253_s_at	CDIPT	-0.12	0.01	-0.05	0.00721	-0.05	0.03	-0.08	1.8e-07	-0.06	2.91e-07	-0.06	6.76e-08	-0.07	1.15e-05	-0.08	0.05
201254_x_at	RPS6	-0.00949	0.18	-0.03	4.26e-05	-0.03	0.04	-0.03	1.53e-05	-0.03	0.0034	-0.04	4.44e-09	-0.06	1.26e-10	-0.02	0.49
201255_x_at	BAT3	-0.05	0.24	0.00209	0.96	-0.008	0.89	-0.04	0.21	0.01	0.55	0.00797	0.79	0.02	0.28	-0.02	0.5
201256_at	COX7A2L	0.01	0.69	-0.00582	0.87	-0.02	0.6	-0.03	0.17	-0.02	0.12	-0.00657	0.58	-0.02	0.28	-0.1	0.00017
201257_x_at	RPS3A	-0.02	0.08	-0.03	5.31e-05	-0.03	0.000422	-0.02	3.22e-07	-0.02	0.00284	-0.05	2.67e-08	-0.06	1.58e-08	0.00912	0.22
201258_at	RPS16	0.01	0.34	0.00201	0.94	-0.00878	0.76	-0.000596	0.95	0.000378	0.95	0.0039	0.73	0.00042	0.99	-0.01	0.27
201259_s_at	SYPL1	0.19	2.96e-09	0.2	0.02	0.14	0.00554	0.13	1.85e-06	0.08	0.000212	0.06	0.00376	0.09	0.02	0.13	0.02
201260_s_at	SYPL1	0.05	0.00101	0.04	0.18	0.02	0.16	0.00538	0.7	0.00689	0.7	3.48e-05	1	0.03	0.05	0.03	0.02
201261_x_at	BGN	-0.3	0.00169	-0.19	0.00204	-0.13	0.00237	-0.12	0.03	-0.04	0.38	-0.06	0.05	-0.13	0.02	-0.13	0.06
201262_s_at	BGN	-0.19	0.14	-0.17	0.11	-0.04	0.67	0.01	0.96	0.12	0.29	0.01	0.9	-0.09	0.22	0.06	0.33
201263_at	TARS	0.11	0.000248	0.19	5.44e-16	0.12	0.000198	0.16	2.73e-14	0.16	9.9e-16	0.18	5.88e-23	0.2	8.55e-11	0.16	6.2e-05
201264_at	COPE	0.21	0.00286	0.23	0.000108	0.14	0.27	0.11	0.02	0.16	1.56e-07	0.16	0.000903	0.16	5.45e-07	0.13	8.08e-05
201265_at	201265_at	0.15	0.01	0.07	0.09	0.04	0.62	0.07	0.31	0.00849	0.92	0.03	0.68	-0.03	0.73	0.03	0.25
201266_at	TXNRD1	0.11	0.00018	0.11	0.00255	0.16	1.44e-11	0.16	6.82e-06	0.17	6.59e-11	0.17	1.19e-15	0.09	0.00221	0.13	2.13e-09
201267_s_at	PSMC3	0.18	0.0018	0.22	0.00695	0.16	0.02	0.13	7.06e-10	0.12	9.53e-11	0.12	2.06e-11	0.25	3.03e-13	0.16	1.35e-05
201268_at	NME1	0.04	0.00484	0.08	0.00143	0.03	0.63	0.05	0.000869	0.05	9.01e-05	0.07	3.05e-10	0.09	2e-07	0.01	0.59
201269_s_at	NUDCD3	-0.12	0.45	0.13	0.03	-0.05	0.52	0.04	0.64	0.09	0.05	0.1	0.06	0.08	0.08	0.14	0.02
201270_x_at	NUDCD3	0.00952	0.57	0.009	0.47	0.00755	0.58	-0.09	0.00587	-0.01	0.61	-0.03	0.12	-0.000878	0.97	-0.04	0.18
201271_s_at	RALY	0.00158	0.95	-0.02	0.7	0.02	0.86	-0.03	0.51	-0.00207	0.94	0.0029	0.94	0.01	0.64	-0.07	0.00791
201272_at	AKR1B1	-0.04	0.34	0.00288	0.92	-0.03	0.5	-0.07	0.23	0.02	0.38	0.02	0.45	0.03	0.47	-0.17	0.02
201273_s_at	SRP9	0.02	0.1	0.02	0.39	0.00291	0.78	-0.0069	0.59	-0.02	0.23	-0.01	0.15	-0.00984	0.37	0.03	0.14
201274_at	PSMA5	0.17	1.36e-09	0.24	4.12e-08	0.19	3.16e-17	0.26	8.2e-33	0.21	6.41e-26	0.22	5.12e-40	0.28	2.01e-31	0.15	2.75e-11
201275_at	FDPS	0.00805	0.85	0.01	0.8	0.02	0.68	0.13	0.00761	0.03	0.48	0.1	0.02	0.11	0.00277	-0.01	0.9
201276_at	RAB5B	-0.02	0.06	0.00238	0.87	-0.03	0.11	-0.09	8.25e-08	-0.08	0.00754	-0.11	1.69e-06	-0.25	1.69e-19	-0.03	0.15
201277_s_at	HNRNPAB	0.08	7.64e-07	0.15	1.88e-12	0.05	0.06	0.07	2.88e-10	0.1	3.23e-12	0.1	3.53e-13	0.09	2.74e-06	0.12	3.34e-08
201278_at	DAB2	-0.17	0.00283	-0.13	0.0053	-0.08	0.13	-0.13	0.01	-0.04	0.25	-0.09	0.00439	-0.04	0.55	-0.19	0.01
201279_s_at	DAB2	-0.09	0.18	-0.02	0.7	-0.03	0.63	-0.15	0.04	-0.02	0.7	-0.06	0.14	-0.09	0.25	-0.07	0.46
201280_s_at	DAB2	-0.17	0.00393	-0.14	0.00482	-0.07	0.16	-0.2	0.02	-0.08	0.03	-0.13	0.00135	-0.05	0.53	-0.13	0.09
201281_at	ADRM1	0.13	0.03	0.26	0.000213	0.21	0.09	0.09	0.00483	0.14	1.64e-07	0.13	0.000172	0.11	1.72e-09	0.12	3.99e-05
201282_at	OGDH	0.00795	0.93	0.1	0.17	0.02	0.88	0.04	0.47	0.17	0.00108	0.09	0.4	0.07	0.1	0.17	0.00976
201283_s_at	TRAK1	0.25	0.01	-0.06	0.54	0.07	0.35	0.04	0.56	0.05	0.3	0.06	0.41	0.01	0.83	0.37	2.08e-07
201284_s_at	APEH	0.1	0.00994	0.17	4.5e-07	0.15	0.00901	0.18	0.00198	0.21	5.26e-17	0.29	3.81e-15	0.27	5.82e-18	0.24	0.00237
201285_at	MKRN1	-0.02	0.32	-0.03	0.02	-0.03	0.00686	-0.05	0.000325	-0.05	0.00082	-0.07	4.64e-07	-0.08	1.14e-07	-0.11	7.47e-06
201286_at	SDC1	-0.000803	0.97	0.05	0.23	-0.02	0.28	-0.11	1.92e-05	-0.08	0.000959	-0.1	3.57e-06	-0.09	0.0053	-0.06	0.06
201287_s_at	SDC1	0.05	0.14	0.2	0.00257	0.05	0.00419	-0.00121	0.97	0.01	0.59	0.00523	0.88	0.04	0.21	0.1	0.00893
201288_at	ARHGDIB	0.04	0.04	0.04	0.00526	0.07	0.04	0.05	0.09	0.1	0.000115	0.11	7.35e-13	0.16	1.43e-07	0.09	7.7e-05
201289_at	CYR61	-0.08	0.32	-0.12	0.09	-0.06	0.46	-0.06	0.58	-0.06	0.47	-0.05	0.57	-0.13	0.39	0.22	0.38
201290_at	SEC11A	-0.03	0.0033	-0.05	2.57e-05	-0.03	0.07	-0.07	3.7e-07	-0.05	7.34e-05	-0.05	1.54e-05	-0.05	0.000173	-0.14	2.55e-18
201291_s_at	TOP2A	0.28	8.09e-06	0.4	9.44e-11	0.2	0.00928	0.36	0.0001	0.32	3.37e-05	0.39	8.37e-20	0.32	3.5e-10	0.44	0.000194
201292_at	TOP2A	0.25	4.88e-05	0.41	1.34e-19	0.23	5e-09	0.27	1.27e-05	0.33	4.23e-10	0.4	1.76e-30	0.34	2e-08	0.34	9.69e-14
201293_x_at	PPIA	0.02	0.13	0.03	0.00928	0.01	0.33	0.06	7.74e-13	0.02	0.000272	0.05	5.34e-13	0.04	3.85e-05	0.07	1.3e-15
201294_s_at	WSB1	0.09	0.58	0.09	0.29	0.09	0.4	0.1	0.14	-0.04	0.27	-0.1	0.000198	-0.09	0.18	-0.0073	0.82
201295_s_at	WSB1	0.14	0.06	0.06	0.39	0.19	0.0049	0.11	0.00481	-0.01	0.7	-0.09	0.01	-0.03	0.54	0.0059	0.9
201296_s_at	WSB1	-0.03	0.37	-0.04	0.29	-0.00769	0.81	-0.03	0.07	-0.04	0.07	-0.06	0.000836	-0.11	0.00146	-0.02	0.66
201297_s_at	MOBKL1B	0.14	8.55e-06	0.17	0.000484	0.13	2.62e-07	0.16	0.00507	0.08	0.0067	0.09	3.08e-07	0.05	0.18	0.16	0.000605
201298_s_at	MOBKL1B	0.25	4.4e-06	0.31	4.36e-07	0.24	7.75e-15	0.35	4.38e-10	0.14	3.04e-13	0.18	2.75e-21	0.19	3.9e-06	0.29	2.74e-06
201299_s_at	MOBKL1B	0.17	0.04	0.13	0.2	0.09	0.17	0.16	0.00895	0.0048	0.9	-0.03	0.2	-0.12	0.00225	0.14	0.00586
201300_s_at	PRNP	-0.00153	0.92	-0.0044	0.78	-0.00115	0.92	-0.00651	0.64	-0.03	0.13	-0.01	0.24	0.00532	0.73	0.04	0.01
201301_s_at	ANXA4	-0.05	0.01	-0.02	0.2	-0.09	0.000156	-0.14	0.000268	-0.05	0.0038	-0.02	0.26	-0.04	0.12	-0.17	0.000747
201302_at	ANXA4	-0.04	0.00739	-0.04	0.05	-0.06	7.19e-07	-0.11	4.29e-08	-0.05	0.00128	-0.04	0.000927	-0.09	2.04e-05	-0.12	0.00116
201303_at	EIF4A3	0.19	2.14e-09	0.28	8.72e-06	0.17	4.39e-08	0.23	4.83e-41	0.23	6.57e-17	0.25	1.51e-28	0.22	4.51e-12	0.26	6.53e-13
201304_at	NDUFA5	0.00677	0.81	-0.03	0.26	-0.02	0.58	-0.05	0.00397	-0.05	0.13	-0.04	0.09	-0.01	0.51	0.00703	0.83
201305_x_at	ANP32B	0.02	0.49	0.01	0.74	-0.00276	0.94	-0.03	0.06	-0.04	0.00735	-0.07	0.03	-0.11	0.000102	-0.00121	0.97
201306_s_at	ANP32B	-0.02	0.19	-0.00376	0.88	-0.03	0.23	-0.07	1.53e-13	-0.06	7.12e-10	-0.09	3.4e-19	-0.08	2.13e-08	-0.09	0.00377
201307_at	2012-09-11	-0.19	0.01	-0.2	2.11e-06	-0.14	0.00248	-0.19	0.000428	-0.19	0.00223	-0.19	3.13e-08	-0.14	0.13	-0.21	3.67e-08
201308_s_at	2012-09-11	-0.06	0.6	-0.07	0.29	-0.04	0.71	-0.12	0.14	-0.1	0.03	-0.09	0.09	-0.34	0.00177	0.00168	0.99
201309_x_at	C5orf13	0.16	0.02	0.11	0.06	0.11	0.06	0.15	0.02	0.15	0.02	0.19	0.01	0.19	0.04	0.07	0.22
201310_s_at	C5orf13	0.02	0.58	-0.000509	0.98	0.00874	0.77	0.00132	0.96	0.02	0.77	0.06	0.09	0.11	0.06	0.00164	0.97
201311_s_at	SH3BGRL	0.11	0.00926	0.07	0.04	0.07	0.08	0.02	0.54	-0.05	0.33	-0.02	0.52	-0.02	0.68	0.01	0.79
201312_s_at	SH3BGRL	-0.05	0.02	-0.04	0.02	-0.03	0.06	-0.05	0.00416	-0.04	0.03	-0.04	0.000881	-0.05	0.03	-0.04	0.07
201313_at	ENO2	-0.18	0.00016	-0.31	5.17e-07	-0.25	4.83e-10	-0.8	3.63e-10	-0.26	2.5e-05	-0.22	2.1e-05	-0.48	6.35e-06	-0.71	8.57e-07
201314_at	STK25	-0.06	0.38	-0.00781	0.85	-0.05	0.03	-0.05	0.26	-0.02	0.43	0.00907	0.69	-0.00869	0.75	-0.05	0.35
201315_x_at	IFITM2	-0.07	0.00765	-0.04	0.22	-0.02	0.74	-0.00457	0.92	0.04	0.06	0.06	0.04	0.06	0.19	-0.03	0.48
201316_at	PSMA2	0.05	0.23	0.09	0.08	0.08	0.03	-0.02	0.65	0.05	6.78e-05	0.08	3.99e-09	0.13	2.8e-12	-0.17	0.00281
201317_s_at	PSMA2	0.11	0.000101	0.12	0.01	0.06	0.14	0.09	6.62e-16	0.09	2.22e-16	0.12	6.24e-31	0.15	1.03e-14	0.07	0.000872
201318_s_at	MYL12A	0.03	0.000716	0.05	0.000145	0.00864	0.66	0.03	0.000236	0.01	0.17	0.03	4.69e-05	0.03	0.000582	0.03	0.04
201319_at	MYL12A	0.02	0.23	0.02	0.22	0.04	0.05	0.05	0.05	0.01	0.61	0.00437	0.73	0.00678	0.66	0.01	0.64
201320_at	SMARCC2	-0.02	0.72	-0.04	0.27	-0.1	4.65e-05	-0.28	0.000105	-0.17	1.16e-05	-0.27	1.25e-09	-0.39	3e-09	-0.51	4.82e-08
201321_s_at	SMARCC2	-0.1	0.00134	-0.07	0.16	-0.07	0.01	-0.16	5.44e-08	-0.13	5.12e-07	-0.12	0.01	-0.11	5.89e-06	-0.00926	0.79
201322_at	ATP5B	-0.01	0.62	0.02	0.33	0.01	0.73	0.05	0.000308	0.07	5.37e-07	0.1	8.03e-20	0.09	1.79e-08	0.04	0.02
201323_at	EBNA1BP2	0.14	5.93e-08	0.2	1.45e-13	0.1	0.00478	0.11	6.39e-05	0.12	3.44e-11	0.15	9.34e-15	0.19	3.27e-16	0.11	2.94e-06
201324_at	EMP1	-0.04	0.000633	-0.02	0.33	-0.03	0.02	-0.1	5.08e-08	-0.06	0.000416	-0.08	1.89e-07	-0.09	5.4e-05	-0.02	0.46
201325_s_at	EMP1	-0.04	0.1	0.00597	0.91	-0.06	0.000386	-0.09	0.000144	-0.02	0.2	-0.06	0.01	-0.07	0.03	-0.03	0.46
201326_at	CCT6A	0.03	0.44	0.09	0.00583	0.04	0.00532	0.05	0.0039	0.05	0.00329	0.06	1.11e-05	0.07	0.000144	0.03	0.36
201327_s_at	CCT6A	0.02	0.42	0.06	0.00978	0.05	7.45e-05	0.09	1.81e-14	0.1	1.89e-10	0.08	0.000374	0.1	1.75e-11	0.13	0.00526
201328_at	ETS2	0.09	0.19	0.06	0.49	-0.0047	0.85	-0.03	0.4	-0.00704	0.82	-0.04	0.06	-0.06	0.2	-0.02	0.64
201329_s_at	ETS2	0.23	1.02e-05	0.08	0.04	0.09	0.07	0.12	0.000994	0.07	0.21	0.08	0.08	-0.01	0.9	0.12	0.00449
201330_at	RARS	0.06	0.00172	0.08	0.000102	0.04	0.07	0.08	3.41e-11	0.1	2.26e-07	0.12	7.57e-14	0.1	1.04e-07	0.14	0.0001
201331_s_at	STAT6	-0.05	0.33	-0.01	0.74	-0.04	0.45	-0.05	0.04	-0.00593	0.68	-0.02	0.3	-0.04	0.04	-0.02	0.33
201332_s_at	STAT6	0.05	0.38	0.05	0.34	-0.03	0.69	-0.05	0.5	0.15	0.02	0.04	0.69	0.04	0.5	0.07	0.37
201333_s_at	ARHGEF12	0.06	0.14	0.06	0.17	0.06	0.3	0.13	0.00524	0.08	0.2	-0.12	0.08	0.00279	0.97	0.07	0.11
201334_s_at	ARHGEF12	-0.02	0.09	-0.05	0.00187	-0.04	0.03	-0.1	2.58e-07	-0.09	6.06e-08	-0.1	7.3e-21	-0.08	5.19e-06	-0.07	0.00817
201335_s_at	ARHGEF12	-0.11	0.00179	-0.11	0.00663	-0.14	0.000355	-0.17	0.01	-0.37	1.72e-13	-0.27	4.5e-07	-0.36	1.02e-10	-0.15	0.000129
201336_at	VAMP3	-0.03	0.58	-0.05	0.21	-0.01	0.72	-0.05	0.00107	-0.02	0.06	-0.03	0.00205	-0.03	0.03	-0.1	0.06
201337_s_at	VAMP3	0.23	2.41e-05	0.18	0.00787	0.15	0.00234	0.13	0.000162	0.09	2.02e-06	0.08	0.00259	0.12	0.03	0.15	0.000973
201338_x_at	GTF3A	-0.05	0.2	-0.03	0.34	-0.07	0.01	-0.05	0.00927	-0.00417	0.8	0.00772	0.55	0.03	0.21	-0.1	5.27e-05
201339_s_at	SCP2	0.08	0.11	0.03	0.4	-0.00911	0.74	0.00591	0.75	-0.04	0.000495	-0.04	0.02	0.02	0.53	-0.02	0.62
201340_s_at	ENC1	-0.11	0.25	-0.2	0.0085	-0.13	0.22	-0.09	0.37	-0.09	0.21	-0.04	0.44	-0.21	0.02	-0.00151	0.94
201341_at	ENC1	-0.11	0.21	-0.25	0.00134	-0.13	0.09	-0.2	0.04	-0.06	0.27	-0.08	0.05	-0.17	0.01	-0.19	0.000928
201342_at	SNRPC	0.05	0.12	0.1	0.000251	0.05	0.32	0.08	0.00132	0.14	3.75e-05	0.14	8.5e-18	0.15	1.25e-17	0.06	0.00945
201343_at	UBE2D2	0.05	1.22e-05	0.09	1.12e-06	0.06	8.01e-08	0.07	8.9e-12	0.06	3.28e-09	0.07	4.38e-06	0.11	2.77e-19	0.05	0.00031
201344_at	UBE2D2	0.03	0.22	0.07	0.00916	0.04	0.11	-0.00699	0.81	0.02	0.15	0.04	0.00352	0.06	0.01	-0.07	0.00142
201345_s_at	UBE2D2	-0.00548	0.85	0.03	0.26	0.03	0.34	0.08	1.03e-08	0.07	1.48e-06	0.07	3.39e-05	0.14	8.01e-13	0.06	0.00289
201346_at	ADIPOR2	0.06	0.00755	0.05	0.000223	0.07	0.00109	0.15	0.00722	0.12	0.00338	0.13	2.74e-07	0.11	0.00628	0.07	0.01
201347_x_at	GRHPR	-0.07	0.17	-0.06	0.34	-0.11	0.08	-0.07	0.000299	-0.02	0.2	-0.02	0.23	-0.0028	0.88	-0.08	0.000885
201348_at	GPX3	-0.04	0.62	0.08	0.18	0.2	0.11	0.14	0.00847	0.02	0.66	0.08	0.08	0.09	0.37	0.19	0.04
201349_at	SLC9A3R1	0.04	0.22	0.1	0.00458	0.03	0.16	0.07	0.17	0.13	9.96e-05	0.14	0.00081	0.17	6.17e-06	0.04	0.14
201350_at	FLOT2	0.05	0.35	0.06	0.11	0.16	0.00422	0.08	0.03	0.15	9.95e-07	0.14	4.79e-05	0.18	6.41e-06	0.11	0.0046
201351_s_at	YME1L1	0.14	1.61e-06	0.18	1.82e-05	0.18	2.12e-07	0.15	1.64e-20	0.09	8.56e-16	0.1	3.21e-22	0.13	8.15e-09	0.19	3.4e-07
201352_at	YME1L1	-0.000356	0.98	0.000272	0.98	0.03	0.04	0.02	0.4	-0.00744	0.48	-0.01	0.15	0.00662	0.63	-0.02	0.75
201353_s_at	BAZ2A	-0.07	0.59	0.13	0.21	0.23	0.03	0.07	0.15	-0.02	0.46	-0.01	0.71	-0.05	0.1	0.13	5.29e-05
201354_s_at	BAZ2A	0.03	0.35	-0.02	0.19	-0.03	0.22	-0.06	0.02	-0.00127	0.98	0.00602	0.84	-0.1	0.00606	-0.04	0.12
201355_s_at	BAZ2A	-0.11	0.02	-0.14	1.52e-06	-0.12	0.000332	-0.06	0.28	-0.000514	0.99	-0.02	0.58	-0.11	0.00616	-0.05	0.00639
201356_at	SF3A1	-0.09	0.11	0.00376	0.93	-0.02	0.52	-0.02	0.27	-0.07	0.24	-0.15	6.88e-06	-0.16	0.000101	-0.00429	0.86
201357_s_at	SF3A1	-0.03	0.47	0.03	0.48	-0.02	0.55	0.02	0.61	0.05	0.29	0.02	0.54	0.03	0.32	-0.00124	0.95
201358_s_at	COPB1	-0.02	0.55	-0.00269	0.91	0.00291	0.82	-0.02	0.17	-0.02	0.17	-0.01	0.45	-0.02	0.07	-0.03	0.25
201359_at	COPB1	0.01	0.64	0.03	0.00717	0.02	0.19	0.03	0.00822	0.03	0.00522	0.04	4.05e-06	0.02	0.1	-0.04	0.44
201360_at	CST3	-0.03	0.41	0.01	0.83	-0.16	0.24	-0.04	0.38	-0.00321	0.87	0.01	0.69	0.05	0.24	-0.06	0.04
201361_at	TMEM109	-0.12	0.00646	-0.08	0.23	-0.16	1.99e-06	-0.08	0.03	-0.04	0.04	-0.06	0.06	-0.04	0.04	-0.07	0.03
201362_at	IVNS1ABP	-0.05	0.02	-0.07	0.00196	-0.05	0.0076	-0.1	9.25e-06	-0.08	0.00412	-0.09	0.000172	-0.15	3.25e-07	-0.17	0.00187
201363_s_at	IVNS1ABP	-0.05	0.16	-0.06	0.05	-0.03	0.13	-0.05	0.06	-0.06	0.02	-0.06	0.00908	-0.15	7.47e-07	-0.04	0.4
201364_s_at	OAZ2	0.14	0.00155	0.07	0.09	0.05	0.4	0.06	0.11	0.08	0.03	0.07	0.07	0.04	0.31	0.08	0.29
201365_at	OAZ2	0.01	0.77	-0.07	0.03	-0.04	0.15	-0.02	0.64	-0.07	0.03	-0.08	1.66e-05	0.01	0.56	-0.02	0.66
201366_at	ANXA7	-0.02	0.45	0.00499	0.77	-0.00901	0.71	-0.08	0.05	-0.00624	0.76	-0.01	0.57	0.00527	0.76	-0.08	0.02
201367_s_at	ZFP36L2	0.28	0.05	0.19	0.00999	0.06	0.6	-0.09	0.18	-0.0086	0.9	-0.07	0.54	-0.11	0.09	0.19	0.03
201368_at	ZFP36L2	-0.02	0.36	-0.05	0.00449	-0.03	0.00412	-0.11	1.82e-15	-0.07	3.04e-06	-0.14	2.16e-23	-0.13	2.19e-07	-0.09	0.0012
201369_s_at	ZFP36L2	-0.07	0.04	-0.1	0.02	-0.07	0.24	-0.21	0.000527	-0.09	0.11	-0.15	0.14	-0.22	0.00127	0.1	0.16
201370_s_at	CUL3	0.00783	0.63	-0.00909	0.84	-0.03	0.07	-0.08	0.000151	-0.11	1.05e-06	-0.09	3.76e-08	-0.1	0.000161	-0.1	0.00736
201371_s_at	CUL3	0.07	0.00105	0.1	4.91e-05	0.03	0.16	0.05	0.00888	-0.01	0.29	-0.02	0.09	0.03	0.05	0.03	0.37
201372_s_at	CUL3	-0.18	0.000103	-0.17	0.01	-0.28	2.09e-06	-0.17	0.000874	-0.31	3.9e-05	-0.18	5.56e-05	-0.22	7.34e-05	-0.13	0.000136
201373_at	PLEC1	-0.06	0.29	-0.19	0.02	-0.06	0.43	-0.25	4.55e-07	-0.09	0.00513	-0.14	0.04	-0.17	3.2e-07	-0.15	0.00826
201374_x_at	PPP2CB	0.0046	0.93	0.03	0.6	0.15	0.13	0.04	0.68	0.03	0.82	0.03	0.74	-0.02	0.66	0.18	0.03
201375_s_at	PPP2CB	-0.04	0.00747	-0.04	0.01	-0.03	0.01	-0.05	1.65e-05	-0.04	0.000151	-0.06	4.09e-12	-0.08	1.2e-10	-0.06	0.08
201376_s_at	HNRNPF	0.15	0.00468	0.17	0.00343	0.11	0.00164	0.1	0.00777	0.08	0.000553	0.06	0.000568	0.07	0.06	0.11	0.01
201377_at	UBAP2L	0.02	0.63	0.07	0.14	0.05	0.09	0.09	0.14	0.11	6.19e-06	0.09	0.000779	0.1	6.46e-05	-0.00266	0.97
201378_s_at	UBAP2L	0.09	1.62e-05	0.14	1.26e-05	0.07	0.04	0.1	0.06	0.11	0.000275	0.09	0.06	0.08	0.01	0.09	0.00154
201379_s_at	TPD52L2	0.03	0.06	0.06	0.02	0.08	0.00261	0.08	0.000516	0.1	1.67e-09	0.12	2.04e-13	0.15	8.25e-10	0.08	0.07
201380_at	CRTAP	-0.19	3.22e-10	-0.18	2.71e-07	-0.12	9.91e-07	-0.16	6.23e-07	-0.13	3.64e-08	-0.15	1.61e-11	-0.15	1.4e-08	-0.19	1.18e-06
201381_x_at	CACYBP	0.03	0.11	0.1	3.24e-08	0.03	0.18	0.04	0.13	0.03	0.03	0.05	0.000304	0.11	4.08e-09	-0.00759	0.85
201382_at	CACYBP	-0.09	0.000762	-0.14	1.16e-07	-0.1	0.01	0.06	0.07	0.02	0.49	0.00428	0.89	0.05	0.13	-0.02	0.41
201383_s_at	NBR1	-0.25	0.00132	-0.18	0.00322	-0.17	0.01	-0.11	0.02	-0.09	0.00118	-0.12	0.000242	-0.11	0.02	-0.11	0.02
201384_s_at	NBR1	-0.02	0.33	-0.05	0.04	-0.06	0.0056	-0.12	5.91e-08	-0.1	7.77e-12	-0.12	4.71e-19	-0.13	3.87e-21	-0.14	5.07e-10
201385_at	DHX15	-0.01	0.67	0.02	0.54	0.00418	0.9	0.00275	0.85	0.01	0.34	0.03	0.06	-0.03	0.04	0.03	0.24
201386_s_at	DHX15	0.02	0.27	-0.01	0.65	-0.00951	0.76	0.00479	0.79	-0.00328	0.86	-0.02	0.2	-0.1	0.00179	0.03	0.42
201387_s_at	UCHL1	-0.28	0.04	-0.31	0.00463	-0.27	0.000388	-0.22	0.000849	-0.1	0.26	-0.19	0.000253	-0.23	0.06	-0.2	0.01
201388_at	PSMD3	0.1	0.17	0.12	0.15	0.06	0.31	0.09	0.000323	0.11	5.19e-05	0.07	0.22	0.12	1.73e-05	0.14	2.23e-05
201389_at	ITGA5	-0.24	1.3e-05	-0.19	1.75e-05	-0.13	0.02	-0.18	0.00781	-0.02	0.72	-0.02	0.63	-0.1	0.15	-0.16	0.01
201390_s_at	CSNK2B	0.05	0.01	0.09	0.00264	-0.000534	0.99	0.01	0.42	0.03	0.21	0.00641	0.72	0.09	0.000654	0.00776	0.8
201391_at	TRAP1	0.05	0.13	0.05	0.26	-0.04	0.49	0.06	0.15	0.11	0.03	0.08	0.00107	0.00462	0.89	0.13	7.78e-07
201392_s_at	IGF2R	-0.02	0.75	-0.04	0.32	-0.05	0.27	-0.01	0.82	-0.03	0.35	-0.05	0.05	-0.16	0.00276	0.1	0.11
201393_s_at	IGF2R	-0.02	0.43	-0.03	0.15	-0.02	0.51	-0.09	0.00329	-0.02	0.19	-0.03	0.12	-0.14	6.84e-08	-0.05	0.15
201394_s_at	RBM5	0.07	0.15	-0.05	0.25	-0.06	0.02	-0.07	0.00389	-0.05	0.16	-0.04	0.24	-0.17	1.59e-06	-0.03	0.58
201395_at	RBM5	-0.04	0.19	-0.11	0.00989	-0.09	1.9e-08	-0.11	0.00413	-0.06	0.16	-0.02	0.47	-0.12	1.13e-06	-0.18	0.17
201396_s_at	SGTA	-0.04	0.73	0.06	0.65	-0.03	0.75	0.01	0.75	0.06	0.12	0.05	0.2	0.1	0.02	0.04	0.31
201397_at	PHGDH	-0.02	0.74	0.11	0.01	0.00486	0.93	0.06	0.18	0.04	0.22	0.1	0.00112	0.1	0.06	0.05	0.28
201398_s_at	TRAM1	-0.00523	0.67	-0.02	0.08	-0.02	0.07	-0.04	0.0079	-0.03	0.07	-0.04	0.00144	-0.05	0.01	-0.08	8.06e-05
201399_s_at	TRAM1	0.1	0.01	0.12	0.09	0.04	0.36	0.08	0.02	0.01	0.5	-0.03	0.09	-0.03	0.44	0.06	0.25
201400_at	PSMB3	0.1	0.01	0.15	0.00011	0.07	0.37	0.1	3.48e-11	0.14	1.53e-26	0.15	4.79e-31	0.21	7.36e-22	0.06	0.02
201401_s_at	ADRBK1	0.11	0.03	0.12	0.02	0.02	0.75	0.1	0.28	0.24	8.17e-06	0.09	0.29	0.15	0.01	0.33	0.00765
201402_at	ADRBK1	0.00685	0.96	0.07	0.52	0.07	0.35	0.06	0.42	0.18	0.04	0.23	0.00315	0.21	0.00191	0.04	0.35
201403_s_at	MGST3	-0.1	0.000506	-0.16	3.98e-08	-0.14	0.00728	-0.29	3.54e-07	-0.1	0.09	-0.15	8.8e-06	-0.25	7.66e-12	-0.31	0.00614
201404_x_at	PSMB2	0.16	2.06e-06	0.1	0.00835	0.08	0.000906	0.02	0.66	0.07	0.09	-0.00826	0.8	0.22	1.55e-11	-0.05	0.27
201405_s_at	COPS6	-0.05	0.11	0.02	0.29	-0.02	0.76	0.000447	0.98	0.03	0.01	0.04	0.000409	0.1	2.31e-11	0.00486	0.83
201406_at	RPL36A	-0.01	0.17	-0.02	0.11	-0.02	0.03	-0.03	0.000778	-0.04	1.69e-08	-0.06	5.48e-19	-0.06	0.00132	-0.06	1.84e-07
201407_s_at	PPP1CB	0.05	0.000793	0.04	0.05	0.05	0.00162	0.06	1.47e-05	0.03	0.25	0.00983	0.61	0.05	0.00618	0.12	1.3e-08
201408_at	PPP1CB	0.02	0.45	-0.04	0.12	-0.01	0.12	-0.04	0.03	-0.1	0.000152	-0.1	2.02e-08	-0.09	0.000453	-0.08	0.06
201409_s_at	PPP1CB	0.05	0.00101	0.02	0.35	0.05	2.19e-05	0.02	0.68	0.0028	0.86	-0.02	0.19	-0.04	0.03	-0.12	4.13e-05
201410_at	PLEKHB2	-0.01	0.55	0.04	0.00413	0.03	0.05	0.04	0.00364	0.07	9.73e-10	0.09	7.11e-20	0.07	5.49e-07	0.05	0.01
201411_s_at	PLEKHB2	0.03	0.2	0.09	0.05	0.11	1.13e-05	0.04	0.75	0.07	0.00138	0.08	0.00108	0.08	0.02	0.41	0.000777
201412_at	LRP10	-0.00607	0.88	0.07	0.03	0.05	0.14	0.09	4.11e-05	0.06	0.00673	0.08	0.00685	0.13	2.42e-08	0.09	7.49e-06
201413_at	HSD17B4	0.04	0.17	0.06	0.000237	0.03	0.11	0.06	0.000526	0.04	0.01	0.05	0.000141	0.07	0.000318	0.00915	0.77
201414_s_at	NAP1L4	0.02	0.61	0.06	0.11	0.04	0.09	0.02	0.39	0.07	0.000769	0.09	2.6e-06	0.0034	0.88	0.000869	0.97
201415_at	GSS	-0.07	0.18	-0.02	0.71	-0.04	0.29	-0.00819	0.85	0.08	0.00122	0.11	8.93e-05	0.09	0.00382	-0.02	0.74
201416_at	SOX4	-0.12	0.000678	-0.12	0.02	-0.07	0.05	-0.08	0.18	-0.09	0.00042	-0.05	0.36	-0.04	0.42	-0.05	0.48
201417_at	SOX4	-0.06	0.02	-0.08	0.05	-0.01	0.7	-0.09	0.02	-0.09	0.000113	-0.1	1.59e-06	-0.07	0.05	-0.09	0.09
201418_s_at	SOX4	-0.08	0.2	-0.09	0.04	-0.05	0.33	-0.19	0.00967	-0.11	0.01	-0.08	0.05	-0.25	0.04	-0.08	0.14
201419_at	BAP1	-0.07	0.13	-0.01	0.73	-0.04	0.37	-0.00613	0.93	0.02	0.52	-0.02	0.53	-0.02	0.6	-0.12	0.02
201420_s_at	WDR77	0.31	0.00132	0.33	1.74e-16	0.27	7.02e-15	0.23	2.5e-24	0.27	7.68e-08	0.3	5.88e-16	0.28	1.89e-06	0.32	3.3e-08
201421_s_at	WDR77	0.13	8.5e-05	0.19	7.71e-16	0.13	1.31e-12	0.14	2.56e-08	0.19	1.38e-07	0.21	1.47e-14	0.22	1.31e-09	0.12	0.00144
201422_at	IFI30	0.11	0.0082	0.24	1.25e-11	0.15	0.00404	0.21	4.22e-08	0.29	4.84e-19	0.27	9.16e-26	0.28	1.08e-11	0.22	2.99e-07
201423_s_at	CUL4A	0.03	0.25	0.03	0.04	-0.00711	0.63	-0.00869	0.58	0.007	0.71	0.00856	0.69	-0.09	0.00125	-0.05	0.09
201424_s_at	CUL4A	-0.00313	0.86	-0.03	0.19	-0.01	0.46	-0.05	0.00129	-0.04	0.07	-0.00826	0.61	-0.08	6.25e-07	-0.08	0.01
201425_at	ALDH2	0.01	0.65	0.08	0.000841	0.03	0.35	0.05	0.00689	0.1	2.67e-06	0.12	3.31e-12	0.06	0.00734	0.1	0.000539
201426_s_at	VIM	-0.09	0.12	-0.15	0.01	-0.15	0.00432	-0.15	4.26e-07	-0.05	0.00419	-0.12	1.54e-09	-0.18	1.5e-05	-0.09	6.61e-06
201427_s_at	SEPP1	-0.03	0.03	-0.09	0.00075	-0.05	0.0026	-0.15	3.51e-08	-0.05	0.01	-0.1	7.28e-10	-0.18	3.74e-07	-0.07	0.03
201428_at	CLDN4	0.00298	0.97	-0.05	0.56	-0.03	0.56	-0.05	0.26	-0.1	0.03	-0.15	0.000161	0.04	0.46	-0.16	1.58e-05
201429_s_at	RPL37A	-0.03	0.02	-0.05	0.00128	-0.04	0.03	0.00375	0.54	-0.02	0.24	-0.04	0.000378	-0.06	1.95e-07	-0.02	0.29
201430_s_at	DPYSL3	-0.19	0.00619	-0.15	0.00748	-0.08	0.17	-0.09	0.18	-0.11	0.07	-0.16	0.01	-0.25	0.01	-0.03	0.71
201431_s_at	DPYSL3	-0.34	2.63e-06	-0.28	3.33e-06	-0.2	0.000717	-0.28	0.000144	-0.19	0.000203	-0.24	3.1e-10	-0.23	0.00029	-0.38	3.27e-07
201432_at	CAT	-0.12	0.000326	-0.15	1.86e-06	-0.18	1.5e-15	-0.21	7.19e-25	-0.2	2.73e-17	-0.23	2.49e-29	-0.21	1.65e-10	-0.27	1.53e-13
201433_s_at	PTDSS1	-0.03	0.1	0.01	0.63	-0.04	0.000716	-0.1	4.29e-06	-0.03	0.06	-0.05	0.000884	-0.05	0.1	-0.1	0.03
201434_at	TTC1	0.04	0.45	0.11	0.00819	0.07	0.04	0.09	0.12	0.08	0.000998	0.1	9.3e-06	0.14	1.18e-08	0.02	0.67
201435_s_at	EIF4E	0.21	2.62e-10	0.25	8.29e-06	0.19	7.93e-25	0.28	7.44e-20	0.2	4.41e-14	0.22	3.64e-30	0.21	5.16e-06	0.31	2.22e-08
201436_at	EIF4E	0.17	7.22e-11	0.2	1.43e-07	0.18	4.48e-16	0.15	1.78e-07	0.12	0.00101	0.14	2.13e-11	0.19	3.65e-08	0.09	0.01
201437_s_at	EIF4E	0.08	1.87e-07	0.11	8.97e-16	0.08	1.46e-07	0.23	2.64e-35	0.16	4.43e-07	0.18	7.78e-16	0.21	8.92e-17	0.2	1.29e-15
201438_at	COL6A3	-0.04	0.39	-0.00528	0.88	0.02	0.51	-0.00826	0.88	0.03	0.26	0.00278	0.91	0.06	0.35	0.00991	0.9
201439_at	GBF1	-0.02	0.55	0.000611	0.98	-0.02	0.55	-0.02	0.52	0.06	0.11	0.02	0.74	0.00329	0.88	-0.05	0.24
201440_at	DDX23	0.05	0.18	0.07	0.14	0.02	0.48	0.05	0.37	0.02	0.14	0.04	0.05	0.06	0.09	0.06	0.08
201441_at	COX6B1	0.02	0.37	0.02	0.53	0.04	0.28	0.07	2.15e-07	0.09	6.97e-10	0.11	2.89e-27	0.1	6.12e-12	0.01	0.71
201442_s_at	Low quality annotation - ATP6AP2	0.26	0.00555	0.23	0.07	0.15	0.02	-0.04	0.68	0.05	0.52	0.07	0.35	0.03	0.46	-0.02	0.71
201443_s_at	ATP6AP2	-0.01	0.36	0.00961	0.3	0.00816	0.61	-0.02	0.31	-0.02	0.14	-0.01	0.28	-0.0075	0.63	0.00772	0.62
201444_s_at	ATP6AP2	0.16	0.00145	0.2	0.00449	0.1	0.00617	0.08	0.01	0.01	0.22	0.00111	0.95	0.02	0.62	0.02	0.71
201445_at	CNN3	0.02	0.66	-0.03	0.67	0.05	0.13	0.05	0.36	0.02	0.64	0.02	0.49	-0.06	0.41	-0.00963	0.85
201446_s_at	TIA1	0.12	0.03	0.03	0.55	0.05	0.12	0.11	0.03	0.02	0.53	-0.0087	0.77	-0.08	0.04	0.11	0.06
201447_at	TIA1	0.05	0.18	-0.05	0.11	-0.03	0.11	-0.02	0.55	-0.02	0.47	0.01	0.51	-0.07	0.02	-0.07	0.19
201448_at	TIA1	-0.02	0.55	-0.1	0.00307	-0.06	0.03	-0.13	2.18e-06	-0.08	0.00597	-0.01	0.52	-0.16	9.89e-08	-0.18	0.00523
201449_at	TIA1	0.00506	0.89	-0.07	0.00759	-0.04	0.07	-0.09	0.000262	-0.05	0.00511	-0.03	0.09	-0.08	0.00437	-0.15	0.04
201450_s_at	TIA1	0.04	0.17	-0.03	0.4	0.01	0.58	0.07	0.26	0.00236	0.92	0.06	0.000224	-0.02	0.5	-0.03	0.63
201451_x_at	RHEB	0.17	0.04	0.08	0.53	0.02	0.77	-0.16	0.27	-0.06	0.55	0.03	0.73	-0.17	0.19	-0.03	0.67
201452_at	RHEB	0.22	0.03	-0.04	0.63	0.03	0.89	-0.04	0.72	0.02	0.81	0.1	0.12	0.03	0.74	0.12	0.28
201453_x_at	RHEB	-0.04	0.13	-0.00645	0.77	-0.02	0.15	-0.03	0.08	-0.04	0.00256	-0.03	0.08	-0.00416	0.8	-0.09	0.1
201454_s_at	NPEPPS	0.12	0.00879	0.15	0.00267	0.17	0.000437	0.09	0.01	0.05	0.29	0.09	0.00262	0.07	0.00711	0.18	0.000966
201455_s_at	NPEPPS	0.03	0.05	0.01	0.71	0.02	0.18	0.06	0.00742	0.04	0.02	0.05	0.00315	-0.00104	0.96	0.04	0.35
201456_s_at	BUB3	0.09	0.18	0.09	0.12	0.03	0.27	0.01	0.48	-0.00164	0.91	-0.04	0.00884	-0.13	0.000468	-0.0054	0.91
201457_x_at	BUB3	0.11	8.55e-06	0.22	2.26e-14	0.12	6.48e-06	0.12	4.19e-11	0.1	3.29e-12	0.07	4.44e-07	0.1	8.9e-05	0.12	0.00103
201458_s_at	BUB3	0.00305	0.81	0.02	0.22	0.0063	0.66	-0.02	0.06	-0.00405	0.75	-0.03	0.03	-0.04	0.02	-0.05	0.00734
201459_at	RUVBL2	0.02	0.64	0.13	0.04	0.09	0.3	0.15	0.0032	0.15	1.97e-09	0.16	1.74e-14	0.2	5.06e-22	0.09	0.00502
201460_at	MAPKAPK2	0.07	0.02	0.07	0.03	0.07	0.08	0.02	0.47	0.1	1.09e-05	0.07	3.26e-05	0.07	0.04	0.06	0.03
201461_s_at	MAPKAPK2	0.11	0.04	0.15	0.00321	0.19	0.00499	0.09	0.07	0.13	0.00153	0.08	0.13	0.03	0.55	0.22	4.13e-08
201462_at	SCRN1	-0.12	0.08	0.02	0.71	-0.00281	0.95	-0.05	0.26	0.00897	0.81	-0.05	0.28	-0.05	0.28	-0.1	0.02
201463_s_at	TALDO1	0.04	0.02	0.1	0.00169	0.07	0.18	0.12	8.17e-15	0.08	1.21e-06	0.11	1.3e-11	0.15	3.91e-08	0.06	0.09
201464_x_at	JUN	-0.05	0.18	-0.08	0.00606	0.000226	1	-0.03	0.45	-0.00929	0.73	-0.04	0.18	-0.05	0.5	-0.04	0.36
201465_s_at	JUN	-0.15	0.01	-0.15	0.04	-0.05	0.37	-0.08	0.66	-0.12	0.13	-0.17	0.00345	-0.21	0.45	0.08	0.41
201466_s_at	JUN	-0.07	0.09	-0.11	0.00944	-0.00799	0.88	-0.04	0.63	-0.03	0.37	-0.02	0.51	-0.07	0.39	-0.2	0.04
201467_s_at	NQO1	-0.00432	0.96	-0.02	0.86	-0.1	0.41	-0.07	0.54	0.09	0.34	0.07	0.22	-0.09	0.57	-0.16	0.19
201468_s_at	NQO1	-0.2	0.00191	-0.18	0.01	-0.11	0.02	-0.12	0.06	-0.05	0.23	-0.06	0.07	-0.11	0.17	-0.11	0.04
201469_s_at	SHC1	0.15	0.13	0.2	5.9e-08	0.25	7.64e-06	0.39	9.93e-05	0.36	1.8e-09	0.34	1.53e-05	0.32	9.43e-07	0.56	8.99e-06
201470_at	GSTO1	0.04	0.01	0.11	6.62e-07	0.09	0.25	0.15	1.44e-13	0.15	1.02e-23	0.15	1.04e-27	0.2	3.43e-12	0.09	0.000964
201471_s_at	SQSTM1	-0.11	6.43e-06	-0.13	6.48e-06	-0.11	0.00128	-0.16	0.00117	-0.07	0.0051	-0.05	0.06	-0.16	3.58e-05	-0.11	0.00361
201472_at	VBP1	0.05	0.00085	0.07	0.00457	0.02	0.01	0.06	2.86e-05	0.04	2.72e-06	0.05	5.57e-06	0.07	8.14e-07	0.01	0.41
201473_at	JUNB	0.18	6.6e-08	0.22	0.000595	0.19	0.000259	0.24	1.74e-07	0.28	4.3e-21	0.25	5.44e-18	0.16	0.00469	0.41	8.67e-14
201474_s_at	ITGA3	-0.08	0.4	-0.03	0.64	0.02	0.7	-0.00807	0.87	0.16	0.000339	0.17	0.00148	0.08	0.24	0.04	0.28
201475_x_at	MARS	0.07	0.18	0.16	8.39e-12	0.08	0.12	0.07	0.03	0.16	2.81e-07	0.19	5.31e-15	0.15	1.2e-09	0.16	1.41e-06
201476_s_at	RRM1	0.21	0.00261	0.29	2.31e-05	0.19	2.51e-09	0.16	1.17e-12	0.16	5.48e-10	0.11	0.000123	0.16	0.000111	0.19	0.000515
201477_s_at	RRM1	0.08	0.000975	0.16	1.4e-09	0.07	0.000204	0.05	0.000252	0.07	0.000248	0.07	7.37e-05	0.06	0.00181	0.1	0.000681
201478_s_at	DKC1	0.16	0.00122	0.22	1.01e-09	0.09	0.04	0.11	4.38e-06	0.14	4.58e-08	0.11	3.1e-06	0.13	3.11e-06	0.13	0.00255
201479_at	DKC1	-0.03	0.64	0.16	4.04e-09	0.05	0.05	0.04	0.00454	0.00992	0.82	-0.00887	0.72	-0.05	0.12	0.04	0.12
201480_s_at	SUPT5H	0.02	0.26	0.03	0.32	-0.01	0.8	-0.01	0.7	0.000367	0.99	-0.00263	0.94	0.00248	0.91	0.00696	0.76
201481_s_at	PYGB	-0.2	1.71e-08	-0.19	0.0074	-0.15	0.00589	-0.68	2.01e-06	-0.08	0.03	-0.14	0.000829	-0.19	0.00612	-1.14	0.01
201482_at	QSOX1	0.13	0.00079	0.06	0.23	0.11	0.1	0.22	6.64e-14	0.16	3.84e-05	0.21	2.76e-06	0.33	9.56e-15	0.18	0.000392
201483_s_at	SUPT4H1	0.11	0.000229	0.1	0.00579	0.1	0.05	0.14	2.2e-08	0.13	9.3e-09	0.17	0.000818	0.15	5.63e-07	0.08	0.03
201484_at	SUPT4H1	0.02	0.34	0.03	0.12	0.03	0.05	-0.00257	0.96	0.00605	0.81	0.00355	0.88	0.04	0.08	-0.13	0.02
201485_s_at	RCN2	0.22	0.00588	0.16	0.02	0.09	0.05	0.09	0.12	0.19	8.27e-07	0.1	0.000202	0.02	0.6	-0.02	0.8
201486_at	RCN2	0.08	0.02	0.06	0.02	0.05	0.000294	0.07	8.46e-06	0.05	0.01	0.08	2.08e-07	0.08	1.56e-05	0.09	0.000184
201487_at	CTSC	0.26	1.5e-08	0.3	1.43e-22	0.31	2.64e-14	0.38	5.07e-20	0.26	1.6e-25	0.31	3.58e-37	0.43	2.83e-22	0.24	5.84e-14
201488_x_at	KHDRBS1	-0.00487	0.81	0.00221	0.92	0.00572	0.81	-0.06	0.18	0.00388	0.85	0.02	0.3	-0.02	0.32	0.07	0.16
201489_at	PPIF	0.36	2.36e-11	0.42	1.84e-15	0.39	9.92e-25	0.46	3.18e-24	0.38	6.35e-16	0.43	1.49e-24	0.49	2.31e-30	0.43	1.48e-23
201490_s_at	PPIF	0.47	4.63e-08	0.52	1.27e-06	0.45	8.09e-17	0.74	3.63e-20	0.53	3.19e-18	0.55	1.77e-21	0.6	7.33e-14	0.66	5.66e-14
201491_at	AHSA1	-0.00361	0.95	0.08	0.00566	-0.000971	0.98	0.03	0.21	0.03	0.27	0.01	0.56	0.03	0.32	-0.00741	0.83
201492_s_at	RPL41	-0.01	0.13	-0.02	0.02	-0.02	0.02	-0.00228	0.73	-0.02	0.35	-0.04	0.000902	-0.05	3.53e-05	-0.00163	0.8
201493_s_at	PUM2	0.01	0.32	-0.01	0.5	-0.02	0.34	-0.05	0.00487	-0.13	1.6e-06	-0.15	1.3e-14	-0.19	5.79e-05	-0.05	0.12
201494_at	PRCP	-0.02	0.32	-0.00682	0.81	0.01	0.52	0.01	0.61	0.02	0.22	0.00531	0.69	0.05	0.02	-0.06	0.07
201495_x_at	MYH11	-0.22	0.04	-0.37	0.04	-0.14	0.03	-0.46	0.18	-0.36	0.02	-0.55	0.00708	-0.45	0.05	-0.23	0.18
201496_x_at	MYH11	-0.43	0.00812	-0.33	0.00639	-0.28	0.02	-0.3	0.01	-0.33	0.000175	-0.48	4.03e-09	-0.41	0.0015	-0.45	2.63e-07
201497_x_at	MYH11	-0.31	1.54e-06	-0.28	6.7e-08	-0.29	1.39e-05	-0.31	0.0012	-0.33	4.23e-06	-0.42	2.26e-20	-0.34	2.34e-06	-0.45	2.75e-11
201498_at	USP7	-0.00461	0.76	-0.0066	0.64	-0.02	0.13	-0.1	4.15e-07	-0.1	3.9e-21	-0.11	5.88e-19	-0.13	7.06e-13	-0.13	0.00137
201499_s_at	USP7	0.06	0.00425	0.11	1.16e-14	0.07	0.00667	0.04	0.02	0.00824	0.69	-0.02	0.31	-0.02	0.39	0.08	0.000845
201500_s_at	PPP1R11	0.01	0.48	0.03	0.21	0.08	0.05	0.00982	0.61	0.04	0.07	0.04	0.07	0.05	0.03	0.04	0.07
201501_s_at	GRSF1	0.03	0.03	0.03	0.1	0.02	0.00502	0.02	0.24	0.03	0.05	0.04	0.000851	0.08	1.07e-06	-0.03	0.13
201502_s_at	NFKBIA	0.09	0.00216	0.04	0.2	0.08	0.1	0.02	0.7	-0.00441	0.86	-0.00512	0.79	0.00632	0.85	0.14	8.68e-05
201503_at	G3BP1	0.09	0.000133	0.11	0.000687	0.07	0.000223	0.1	1.4e-06	0.13	1.41e-09	0.13	6.18e-13	0.07	0.03	0.14	4.34e-06
201504_s_at	TSN	0.2	9.23e-09	0.25	2.85e-16	0.15	1.19e-10	0.22	0.000175	0.13	1.12e-09	0.1	0.000136	0.12	0.06	0.12	0.35
201505_at	LAMB1	-0.06	0.19	-0.09	0.03	-0.08	0.06	-0.03	0.23	-0.04	0.18	-0.00227	0.93	-0.03	0.26	-0.04	0.45
201506_at	TGFBI	-0.19	0.00011	-0.23	9.83e-10	-0.16	3.64e-10	-0.26	4.37e-13	-0.19	7.44e-16	-0.25	2.13e-32	-0.37	1.05e-21	-0.24	2.55e-09
201507_at	PFDN1	-0.03	0.51	0.01	0.77	-0.02	0.56	-0.03	0.66	0.03	0.31	0.02	0.37	0.06	0.03	-0.08	0.08
201508_at	IGFBP4	-0.07	0.2	-0.02	0.66	0.05	0.39	0.03	0.75	0.16	0.01	0.12	0.06	0.04	0.57	-0.02	0.76
201509_at	IDH3B	-0.03	0.35	0.03	0.21	0.04	0.25	0.04	0.11	0.09	3.07e-06	0.1	9.47e-08	0.11	1.93e-09	-0.06	0.02
201510_at	ELF3	-0.01	0.88	0.02	0.75	0.18	0.00956	0.11	0.17	0.22	0.00328	0.14	0.01	0.15	0.13	0.03	0.37
201511_at	AAMP	-0.02	0.74	0.00345	0.95	-0.02	0.65	0.03	0.61	0.21	3.4e-05	0.09	0.08	0.09	0.03	0.13	0.07
201512_s_at	TOMM70A	0.05	0.22	0.13	6.57e-05	0.06	0.000808	0.1	0.00574	0.09	0.000164	0.14	5.43e-11	0.12	0.000247	0.09	0.06
201513_at	TSN	-0.00747	0.63	0.02	0.26	-0.00752	0.7	-0.02	0.19	-0.00922	0.58	-0.01	0.48	-0.02	0.31	-0.07	0.000185
201514_s_at	G3BP1	0.2	0.00393	0.27	2.6e-06	0.18	0.03	0.52	1.03e-06	0.18	8.31e-05	0.16	5.09e-06	-0.00511	0.96	0.32	0.000159
201515_s_at	TSN	0.03	0.21	0.06	0.02	0.02	0.17	0.02	0.1	-0.00902	0.3	-0.02	0.02	-0.03	0.06	-0.05	0.01
201516_at	SRM	0.11	0.12	0.24	0.00013	0.14	0.02	0.14	0.00674	0.21	9.3e-14	0.26	2.93e-14	0.26	4.28e-14	0.12	0.04
201517_at	NCBP2	0.00687	0.71	0.00179	0.93	-0.00945	0.27	-0.00916	0.52	0.00183	0.92	-0.0014	0.92	-0.03	0.08	-0.02	0.33
201518_at	CBX1	-0.03	0.37	-0.02	0.57	-0.06	9.55e-07	-0.07	3.15e-07	-0.08	5.78e-07	-0.09	1.09e-08	-0.06	0.000494	-0.1	1.53e-09
201519_at	TOMM70A	0.00453	0.82	0.05	0.00294	0.03	0.02	0.01	0.35	0.00943	0.49	-0.00496	0.6	0.00958	0.44	0.00829	0.69
201520_s_at	GRSF1	0.09	0.00273	0.1	0.000197	0.06	0.08	0.05	0.01	0.05	0.000142	0.03	0.02	0.05	0.00105	0.00443	0.88
201521_s_at	NCBP2	0.23	1.32e-10	0.26	3.69e-18	0.23	2.24e-08	0.18	0.00655	0.18	1.82e-10	0.18	1.39e-10	0.09	0.12	0.12	0.02
201522_x_at	SNRPN	-0.14	0.000563	-0.18	8.54e-10	-0.19	2.72e-08	-0.14	5.41e-16	-0.12	1.83e-05	-0.11	2e-08	-0.14	1.98e-06	-0.14	8.82e-09
201523_x_at	UBE2N	0.36	2.98e-07	0.45	3.77e-16	0.33	1.28e-10	0.39	6.04e-24	0.26	1.36e-16	0.23	6.91e-24	0.33	4.85e-10	0.35	1.97e-06
201524_x_at	UBE2N	0.15	3.17e-05	0.22	4.4e-33	0.16	4.18e-22	0.25	1.82e-24	0.16	2.4e-16	0.18	1.28e-26	0.21	9.61e-25	0.24	0.000174
201525_at	APOD	-0.19	1.17e-05	-0.25	1.2e-07	-0.24	3.99e-06	-0.4	0.000185	-0.23	0.000599	-0.29	6.77e-06	-0.39	3.42e-05	-0.57	1.19e-12
201526_at	ARF5	0.09	0.36	0.11	0.09	-0.00331	0.97	0.03	0.34	0.08	0.01	0.12	0.000365	0.09	0.03	0.04	0.23
201527_at	ATP6V1F	0.07	2.82e-05	0.12	9.58e-06	0.08	0.24	0.04	0.52	0.09	3.72e-10	0.08	4.53e-11	0.09	2.61e-05	0.05	0.12
201528_at	RPA1	0.03	0.12	0.04	0.05	0.00832	0.71	0.02	0.1	0.00249	0.85	0.01	0.25	0.04	0.03	-0.03	0.14
201529_s_at	RPA1	0.1	0.02	0.1	0.02	0.000264	0.99	0.09	2.64e-05	0.07	3.84e-05	0.06	1.92e-06	0.06	0.05	0.08	0.05
201530_x_at	EIF4A1	0.28	0.01	0.25	0.000435	0.22	3.95e-05	0.12	5.34e-19	0.11	2.24e-15	0.19	1.12e-18	0.12	1.4e-05	0.2	2.8e-45
201531_at	ZFP36	0.08	0.02	0.11	0.00506	0.17	0.00342	0.21	0.00416	0.09	0.09	0.1	0.02	0.05	0.48	0.18	2.12e-06
201532_at	PSMA3	0.17	5.49e-09	0.2	1.65e-09	0.09	0.12	0.17	1.4e-44	0.18	4.7e-23	0.18	3.19e-39	0.21	4.48e-28	0.17	1.27e-05
201533_at	CTNNB1	-0.02	0.3	-0.03	0.36	0.00029	0.99	-0.04	0.29	-0.04	0.3	-0.06	0.00127	-0.05	0.03	-0.05	0.04
201534_s_at	UBL3	0.05	0.05	0.01	0.8	0.05	0.17	0.02	0.48	-0.04	0.11	-0.06	0.004	-0.06	0.03	-0.02	0.61
201535_at	UBL3	-0.04	0.06	-0.09	0.02	-0.06	0.00316	-0.15	0.00276	-0.11	1.49e-06	-0.12	2.25e-14	-0.1	0.000354	-0.21	5.85e-05
201536_at	DUSP3	-0.17	0.000138	-0.08	0.02	-0.1	0.03	-0.13	0.00161	-0.04	0.07	-0.08	1.57e-06	-0.11	0.000809	-0.07	0.0068
201537_s_at	DUSP3	0.09	0.08	0.23	6.3e-07	0.2	7.14e-10	0.13	0.00179	0.19	3.29e-10	0.14	0.000808	0.06	0.25	0.17	0.00448
201538_s_at	DUSP3	0.28	0.000117	0.21	0.00448	0.17	0.06	0.21	5.58e-06	0.27	2.43e-11	0.14	0.01	0.06	0.33	0.18	5.3e-08
201539_s_at	FHL1	-0.23	0.02	-0.26	0.000384	-0.34	2.47e-06	-0.32	0.000114	-0.26	1.63e-06	-0.36	3.81e-13	-0.43	0.000223	-0.27	0.00552
201540_at	FHL1	-0.24	1.45e-05	-0.3	5.48e-09	-0.2	0.000148	-0.36	2.15e-16	-0.2	3.13e-09	-0.3	1.6e-32	-0.36	1.37e-07	-0.3	7.3e-06
201541_s_at	ZNHIT1	-0.05	0.09	-0.02	0.49	-0.04	0.66	0.02	0.41	0.04	0.05	0.08	9.66e-05	0.1	0.00514	-0.03	0.53
201542_at	SAR1A	-0.02	0.06	-0.04	0.02	-0.02	0.01	-0.1	1.12e-11	-0.05	0.04	-0.05	0.000833	-0.1	0.000151	-0.13	8.6e-07
201543_s_at	SAR1A	0.18	3.41e-07	0.23	3.84e-16	0.2	7.7e-05	0.27	4.51e-12	0.27	4.24e-13	0.31	7.29e-21	0.32	7.16e-12	0.16	0.000158
201544_x_at	PABPN1	0.00194	0.92	-0.02	0.66	0.03	0.68	-0.04	0.14	-0.00638	0.65	-0.01	0.72	-0.04	0.04	0.19	0.00304
201545_s_at	PABPN1	0.05	0.03	0.00121	0.98	0.00341	0.9	-0.05	0.24	0.02	0.45	0.03	0.16	-0.08	0.00647	0.06	0.24
201546_at	TRIP12	0.06	0.04	0.09	1.63e-06	0.1	3.32e-12	0.16	1.18e-41	0.1	2.59e-15	0.1	1.7e-22	0.11	9.27e-16	0.13	2.61e-06
201547_at	KDM5B	-0.04	0.71	0.01	0.84	-0.03	0.78	-0.05	0.76	-0.03	0.69	-0.02	0.82	-0.02	0.79	0.05	0.46
201548_s_at	KDM5B	0.15	4.64e-06	0.17	8.84e-08	0.15	5.1e-09	0.16	6.76e-08	0.1	0.000638	0.08	6.16e-05	0.07	0.03	0.13	0.00782
201549_x_at	KDM5B	0.07	0.000374	0.09	0.00485	0.08	1.12e-05	0.04	0.09	0.00902	0.64	-0.01	0.44	0.00238	0.92	0.01	0.59
201550_x_at	ACTG1	0.00015	0.99	0.00564	0.51	-0.01	0.36	0.02	0.00322	0.00456	0.6	-0.01	0.15	-0.00824	0.49	0.05	2.12e-10
201551_s_at	LAMP1	0.3	0.000449	0.35	0.000553	0.11	0.4	0.09	0.02	0.1	0.00314	0.07	0.57	-0.05	0.47	0.35	0.00546
201552_at	LAMP1	0.00982	0.63	0.03	0.4	-0.0029	0.9	0.01	0.43	-0.03	0.01	-0.03	0.02	-0.09	0.000717	-0.01	0.65
201553_s_at	LAMP1	-0.03	0.00423	-0.02	0.13	-0.01	0.33	0.00489	0.65	-0.02	0.06	-0.02	0.06	-0.01	0.44	-0.03	0.08
201554_x_at	GYG1	0.07	0.00504	0.11	0.0058	0.08	0.00209	0.12	9.29e-06	0.11	8.63e-10	0.13	4.87e-14	0.18	2.81e-07	0.05	0.27
201555_at	MCM3	0.07	0.02	0.18	1.94e-14	0.04	0.18	0.06	0.04	0.12	8.88e-06	0.1	1.97e-07	0.11	1.2e-05	0.06	0.02
201556_s_at	VAMP2	-0.19	0.000571	-0.17	0.00107	-0.12	1.42e-05	-0.07	0.11	-0.05	0.15	-0.03	0.5	-0.05	0.29	-0.09	0.000384
201557_at	VAMP2	-0.09	0.000304	-0.1	0.04	-0.11	0.000322	-0.2	5.88e-06	-0.09	0.00171	-0.22	2.02e-05	-0.17	4.05e-06	-0.22	1.69e-09
201558_at	RAE1	0.05	0.36	0.06	0.15	0.04	0.31	0.07	0.000646	0.08	0.000247	0.09	8.67e-07	0.11	1.72e-07	0.05	0.02
201559_s_at	CLIC4	-0.03	0.66	-0.1	0.23	-0.02	0.73	0.07	0.53	-0.00653	0.87	-0.02	0.59	-0.17	0.06	0.08	0.6
201560_at	CLIC4	-0.08	5.28e-06	-0.11	1.28e-07	-0.04	0.05	-0.1	1.53e-05	-0.08	0.000388	-0.08	9.89e-05	-0.1	0.00585	-0.11	0.00114
201561_s_at	CLSTN1	-0.08	0.000667	-0.06	0.07	-0.06	0.000319	-0.25	3.04e-11	-0.06	0.00258	-0.1	1.51e-05	-0.19	1.28e-09	-0.21	0.1
201562_s_at	SORD	0.02	0.86	0.04	0.74	-0.04	0.61	0.02	0.85	-0.11	0.22	-0.03	0.71	0.14	0.13	-0.00839	0.89
201563_at	SORD	0.07	0.25	0.06	0.23	0.00354	0.93	0.01	0.84	-0.05	0.37	0.01	0.77	0.09	0.14	-0.00888	0.9
201564_s_at	FSCN1	0.16	1.13e-05	0.23	1.2e-07	0.23	0.000249	0.08	0.53	0.33	2.31e-11	0.33	4.51e-20	0.35	0.000303	0.24	3e-06
201565_s_at	ID2	0.09	0.09	0.02	0.71	-0.03	0.44	-0.16	0.00429	-0.05	0.03	-0.00147	0.97	-0.11	0.000488	0.07	0.32
201566_x_at	ID2	0.07	0.03	0.02	0.68	-0.01	0.67	-0.03	0.31	-0.07	0.00962	0.000357	0.99	-0.03	0.33	-0.13	0.04
201567_s_at	GOLGA4	0.03	0.1	0.06	0.02	0.00268	0.9	-0.000506	0.97	-0.06	8.81e-07	-0.06	5.66e-07	-0.05	0.02	0.01	0.79
201568_at	UQCRQ	0.03	0.31	0.08	0.00432	0.06	0.34	0.08	0.00191	0.09	9.56e-08	0.15	1.69e-27	0.12	6.41e-09	0.05	0.04
201569_s_at	SAMM50	-0.06	0.08	-0.01	0.77	-0.04	0.44	0.04	0.05	0.00949	0.76	0.03	0.33	0.05	0.03	-0.06	0.04
201570_at	SAMM50	-0.02	0.58	0.02	0.61	-0.01	0.8	0.00524	0.8	0.03	0.27	0.03	0.13	0.03	0.18	-0.05	0.19
201571_s_at	DCTD	0.09	0.06	0.24	1.5e-05	0.17	0.000468	0.28	2.22e-14	0.15	2.92e-14	0.17	2.78e-12	0.2	1.63e-07	0.18	0.000255
201572_x_at	DCTD	0.07	0.02	0.1	0.000419	0.08	0.00087	0.04	0.00271	0.08	3.79e-07	0.08	1.62e-07	0.1	7.65e-09	0.02	0.4
201573_s_at	ETF1	0.09	7.86e-06	0.17	2.64e-22	0.11	1.09e-10	0.23	2.21e-13	0.15	1.27e-13	0.21	0	0.2	7.76e-13	0.2	4.01e-13
201574_at	ETF1	0.00314	0.76	0.03	0.2	-0.03	0.15	-0.06	0.01	0.03	0.15	-0.00187	0.9	-0.11	1.58e-06	-0.06	0.08
201575_at	SNW1	-0.03	0.00999	-0.02	0.34	-0.00919	0.68	-0.07	1.1e-09	-0.06	1.45e-16	-0.07	4.4e-17	-0.05	0.000195	-0.09	4.58e-05
201576_s_at	GLB1	-0.03	0.13	0.06	0.09	-0.00912	0.76	0.06	0.19	0.08	0.000676	0.09	0.00099	0.11	0.00586	0.00232	0.96
201577_at	NME1	0.16	7.26e-12	0.24	4.35e-17	0.12	0.13	0.14	9.06e-09	0.21	2.25e-21	0.24	1.28e-34	0.26	1.85e-18	0.17	2.31e-06
201578_at	PODXL	-0.12	0.02	-0.16	1.15e-05	-0.13	4.4e-05	-0.19	1.71e-05	-0.07	0.04	-0.16	3.71e-07	-0.15	0.0068	-0.22	2.17e-08
201579_at	FAT1	0.01	0.48	0.00799	0.69	0.00898	0.57	0.07	0.23	0.07	0.00194	0.07	0.00443	-0.05	0.19	0.01	0.8
201580_s_at	TMX4	-0.05	0.27	0.00523	0.9	0.005	0.91	-0.14	0.02	-0.08	0.16	-0.14	0.000102	-0.2	0.000152	-0.12	0.01
201581_at	TMX4	-0.15	2.94e-05	-0.13	8.13e-06	-0.09	0.02	-0.14	3.35e-07	-0.11	2.76e-07	-0.14	1.15e-14	-0.09	0.000526	-0.19	3.71e-13
201582_at	SEC23B	0.02	0.69	0.1	0.000976	0.1	0.00373	0.1	0.06	0.11	0.000109	0.13	9.18e-05	0.16	1.37e-05	0.01	0.76
201583_s_at	SEC23B	0.11	0.000617	0.17	0.00228	0.12	0.000356	0.17	1.45e-06	0.18	4.72e-12	0.17	3.35e-16	0.19	2.25e-10	0.17	1.32e-08
201584_s_at	DDX39	0.17	0.00381	0.19	0.00321	0.12	0.19	0.17	3.3e-12	0.24	1.15e-32	0.3	4.5e-38	0.22	2.13e-12	0.25	6.17e-35
201585_s_at	SFPQ	0.13	0.00236	0.14	0.000601	0.1	0.00031	0.16	1.24e-07	0.1	0.00137	0.07	0.000134	0.02	0.65	0.2	5.59e-07
201586_s_at	SFPQ	0.08	0.00151	0.09	0.000706	0.07	4.02e-06	0.1	1.03e-09	0.09	4.28e-10	0.07	6.59e-07	0.08	7.61e-06	0.18	4.28e-09
201587_s_at	IRAK1	0.04	0.37	0.17	8.4e-09	0.09	0.12	0.1	2.69e-05	0.14	1.65e-16	0.17	5.9e-24	0.21	2.25e-13	0.08	0.000405
201588_at	TXNL1	0.05	0.02	0.08	6.87e-07	0.05	0.00798	0.12	3.04e-21	0.08	8.67e-08	0.11	1.72e-24	0.13	3.29e-22	0.11	0.00664
201589_at	SMC1A	0.03	0.13	0.09	4.91e-05	0.04	0.05	0.02	0.26	0.01	0.46	0.04	0.03	0.05	0.03	0.03	0.27
201590_x_at	ANXA2	-0.04	0.03	-0.03	0.26	-0.05	0.07	-0.04	0.000196	-0.03	0.01	-0.05	6.89e-08	-0.05	3.69e-05	-0.11	1.14e-19
201591_s_at	NISCH	-0.13	0.0067	-0.18	9.77e-05	-0.14	1.1e-12	-0.16	1.72e-10	-0.12	4.16e-07	-0.16	2.24e-09	-0.17	7.24e-10	-0.19	0.000448
201592_at	EIF3H	-0.03	0.11	-0.03	0.1	-0.04	0.18	-0.09	4.23e-17	-0.07	6.52e-10	-0.1	2.55e-29	-0.1	8.49e-21	-0.12	3.92e-10
201593_s_at	ZC3H15	0.09	0.38	0.06	0.37	0.01	0.89	0.02	0.73	-0.03	0.17	-0.02	0.18	-0.01	0.65	0.23	0.07
201594_s_at	PPP4R1	0.13	0.00565	0.16	1.26e-08	0.13	1.53e-09	0.2	4.05e-22	0.23	1.97e-30	0.26	5.95e-29	0.24	2.31e-12	0.23	6.33e-11
201595_s_at	ZC3H15	0.07	0.000226	0.06	6.53e-06	0.03	0.06	0.03	0.00902	0.02	0.17	0.05	1.56e-05	0.03	0.12	0.07	0.03
201596_x_at	KRT18	-0.42	3.64e-06	-0.41	1.83e-05	-0.67	2.71e-08	-0.57	1.65e-08	-0.2	0.07	-0.17	0.03	-0.5	0.01	-0.62	0.000251
201597_at	COX7A2	-0.01	0.52	0.02	0.29	0.03	0.08	0.00512	0.66	0.04	0.0053	0.07	6.08e-10	0.06	9.38e-05	0.02	0.5
201598_s_at	INPPL1	-0.12	0.000867	-0.17	0.00666	-0.11	4.93e-05	-0.17	1.6e-07	-0.08	0.01	-0.16	0.00059	-0.17	6.32e-06	-0.14	0.000279
201599_at	OAT	0.01	0.59	-0.02	0.43	-0.01	0.25	-0.02	0.14	-0.02	0.02	-0.02	0.01	-0.04	0.07	-0.02	0.42
201600_at	PHB2	0.02	0.22	0.03	0.11	0.03	0.47	0.01	0.23	0.03	0.000914	0.04	0.01	0.04	0.00225	-0.00596	0.76
201601_x_at	IFITM1	0.1	0.00118	0.08	0.02	0.13	0.02	0.12	0.00695	0.17	2.08e-12	0.2	1.02e-15	0.21	2.57e-07	0.11	0.01
201602_s_at	PPP1R12A	-0.07	0.04	-0.1	0.00349	-0.08	0.18	-0.3	0.02	-0.17	5.81e-06	-0.18	3.92e-13	-0.24	8.73e-10	-0.02	0.63
201603_at	PPP1R12A	-0.01	0.64	-0.07	0.00417	-0.04	3.47e-05	-0.1	1.08e-07	-0.08	8.45e-09	-0.1	1.28e-10	-0.13	9.15e-14	-0.15	0.00199
201604_s_at	PPP1R12A	0.03	0.42	-0.03	0.45	-0.01	0.51	-0.05	0.12	-0.06	0.00353	-0.1	9.35e-07	-0.24	2.23e-09	-0.09	0.22
201605_x_at	CNN2	0.08	0.000154	0.09	4.71e-06	0.12	3.47e-09	0.14	1.04e-05	0.23	3.05e-10	0.18	5.75e-08	0.15	4.3e-08	0.11	8.94e-07
201606_s_at	PWP1	0.11	0.21	0.14	0.04	0.09	0.03	0.05	0.1	0.02	0.24	0.03	0.00495	0.00809	0.52	0.14	0.03
201607_at	PWP1	-0.02	0.41	0.02	0.55	-0.04	0.12	-0.05	0.16	-0.03	0.14	-0.04	0.1	-0.02	0.5	-0.14	0.01
201608_s_at	PWP1	0.05	0.00233	0.11	4.5e-06	0.06	0.00132	0.06	0.03	0.06	0.000451	0.06	1.66e-06	0.08	1.15e-08	0.06	0.11
201609_x_at	ICMT	0.09	5.66e-06	0.18	1.09e-07	0.09	0.000938	0.09	0.000231	0.11	9.44e-05	0.13	2.25e-07	0.18	9.86e-09	0.08	0.01
201610_at	ICMT	0.000424	1	-0.07	0.33	-0.00775	0.87	-0.05	0.75	-0.1	0.26	0.11	0.14	0.03	0.77	-0.03	0.81
201611_s_at	ICMT	0.02	0.38	0.04	0.23	-0.03	0.35	-0.04	0.11	0.00162	0.93	0.03	0.1	0.00185	0.95	-0.07	0.000665
201612_at	ALDH9A1	-0.06	0.00693	-0.06	0.000188	-0.02	0.26	-0.02	0.3	-0.05	0.02	-0.02	0.24	-0.05	0.02	-0.06	0.06
201613_s_at	AP1G2	0.07	0.34	0.03	0.64	0.02	0.74	0.07	0.05	0.14	9.08e-05	0.15	0.000395	0.12	0.000225	0.15	0.00203
201614_s_at	RUVBL1	0.21	2.33e-06	0.27	1.17e-08	0.15	0.00137	0.24	0.00556	0.27	2.63e-15	0.29	4.17e-24	0.26	1.57e-06	0.16	0.00416
201615_x_at	CALD1	-0.12	0.13	-0.14	0.02	-0.18	0.02	-0.05	0.63	-0.12	0.34	-0.16	0.08	-0.32	0.000319	0.18	0.08
201616_s_at	CALD1	-0.07	0.37	-0.05	0.36	-0.03	0.55	-0.1	0.13	-0.15	0.07	-0.18	0.00379	-0.28	9.47e-05	0.05	0.71
201617_x_at	CALD1	-0.23	0.04	-0.15	0.07	0.00837	0.93	-0.09	0.04	-0.06	0.13	-0.1	4.31e-05	-0.14	0.00364	0.05	0.56
201618_x_at	GPAA1	-0.09	0.19	0.04	0.45	-0.04	0.48	0.00805	0.85	0.05	0.00202	0.05	0.00683	0.12	0.00157	0.03	0.59
201619_at	PRDX3	-0.00132	0.97	-0.05	0.27	-0.01	0.57	-0.00412	0.85	0.04	0.15	0.03	0.09	0.01	0.6	-0.02	0.58
201620_at	MBTPS1	-0.08	0.0081	-0.09	1.43e-05	-0.09	2.82e-08	-0.07	0.05	-0.05	0.01	-0.07	4.91e-06	-0.09	0.000239	-0.14	2.1e-10
201621_at	NBL1	-0.07	0.05	-0.05	0.32	-0.06	0.1	-0.16	0.02	-0.11	0.08	-0.15	0.03	-0.18	0.0026	-0.12	0.2
201622_at	SND1	0.000288	0.99	0.1	8.89e-05	0.05	0.04	0.03	0.44	0.06	0.0065	0.03	0.03	0.08	0.000462	0.06	0.01
201623_s_at	DARS	0.02	0.3	0.04	0.12	0.02	0.35	0.03	0.29	0.03	0.09	0.05	0.23	0.02	0.4	0.04	0.26
201624_at	DARS	0.08	1.56e-06	0.06	0.00624	0.04	0.04	0.05	0.02	0.04	0.01	0.05	0.02	0.0077	0.77	0.08	0.00606
201625_s_at	INSIG1	-0.16	0.4	-0.24	0.05	-0.23	0.11	-0.25	0.08	-0.28	0.02	-0.23	0.06	-0.26	0.11	-0.24	0.12
201626_at	INSIG1	-0.12	0.02	-0.18	2.2e-05	-0.14	3.01e-05	-0.24	2.68e-06	-0.2	0.00465	-0.13	0.03	-0.24	0.00992	-0.26	0.01
201627_s_at	INSIG1	-0.08	0.38	-0.16	0.02	-0.18	0.00152	-0.2	0.000992	-0.16	0.04	-0.1	0.09	-0.19	0.02	-0.17	0.05
201628_s_at	RRAGA	-0.03	0.15	0.02	0.41	-0.00863	0.59	0.00218	0.89	0.00521	0.71	-0.01	0.44	-0.02	0.14	-0.06	0.000524
201629_s_at	ACP1	0.53	0.000157	0.73	1.31e-11	0.4	0.000595	0.28	0.00308	0.18	1.57e-05	0.23	5.82e-09	0.34	1.18e-06	0.17	0.04
201630_s_at	ACP1	0.02	0.51	0.02	0.52	-0.02	0.11	-0.03	0.44	-0.00464	0.81	-0.00827	0.66	0.04	0.06	-0.09	0.08
201631_s_at	IER3	-0.01	0.82	-0.04	0.34	-0.000284	1	-0.02	0.67	-0.05	0.26	-0.05	0.13	-0.02	0.74	-0.00782	0.88
201632_at	EIF2B1	0.00264	0.94	0.03	0.43	-0.02	0.41	0.00712	0.86	0.06	4.76e-05	0.04	0.00397	0.06	0.0046	0.04	0.04
201633_s_at	CYB5B	0.07	0.02	0.08	0.03	0.00244	0.96	0.00556	0.85	0.05	0.04	0.00953	0.73	0.04	0.31	0.04	0.21
201634_s_at	CYB5B	0.06	0.17	0.03	0.43	0.03	0.24	-0.00726	0.76	-0.00483	0.82	0.02	0.25	0.05	0.04	-0.05	0.25
201635_s_at	FXR1	0.1	0.09	0.04	0.51	0.01	0.83	0.03	0.48	-0.09	9.38e-07	-0.13	2.88e-09	-0.09	0.00143	0.07	0.31
201636_at	FXR1	-0.02	0.49	-0.04	0.17	-0.05	0.02	-0.1	0.000335	-0.1	2.96e-06	-0.13	2.39e-17	-0.15	1.24e-07	-0.14	6.96e-09
201637_s_at	FXR1	-0.07	0.00478	-0.07	0.00468	-0.07	0.06	-0.07	1.76e-05	-0.09	3.13e-11	-0.1	1.86e-19	-0.04	0.04	-0.12	0.00903
201638_s_at	CPSF1	0.07	0.53	0.16	0.00205	0.00641	0.92	0.000439	0.99	0.07	0.23	0.05	0.31	0.09	0.1	0.05	0.01
201639_s_at	CPSF1	-0.19	0.17	-0.13	0.22	-0.11	0.07	-0.08	0.11	-0.03	0.54	0.03	0.6	-0.02	0.67	0.03	0.56
201640_x_at	CLPTM1	0.07	0.00764	0.11	0.00277	0.08	0.05	0.11	0.00127	0.1	0.00472	0.02	0.85	0.11	1.72e-05	0.12	0.000666
201641_at	BST2	0.26	0.02	-0.02	0.87	0.1	0.41	0.15	0.27	0.27	0.01	0.36	0.0012	0.22	0.06	0.25	0.38
201642_at	IFNGR2	0.03	0.22	0.05	0.00641	0.05	0.01	0.07	0.00163	0.08	5.74e-07	0.07	9.17e-08	0.03	0.47	-0.00161	0.96
201643_x_at	KDM3B	-0.03	0.4	-0.05	0.00335	-0.04	0.04	-0.08	0.0009	-0.09	0.00182	-0.15	1.52e-12	-0.22	6.68e-05	-0.11	2.21e-07
201644_at	TSTA3	0.21	2.51e-05	0.21	1.52e-07	0.12	0.11	0.15	0.00022	0.25	2.13e-09	0.3	2.18e-13	0.33	2.14e-15	0.2	4.51e-07
201645_at	TNC	0.04	0.5	0.01	0.75	0.12	0.05	0.23	0.04	0.09	0.09	0.18	8.14e-05	0.17	0.0033	0.2	0.23
201646_at	SCARB2	0.00826	0.9	-0.03	0.68	0.00465	0.9	0.03	0.44	-0.03	0.21	-0.07	0.000203	-0.17	0.000207	0.08	0.5
201647_s_at	SCARB2	0.02	0.72	0.06	0.37	0.02	0.7	0.03	0.59	0.00524	0.92	-0.02	0.55	-0.19	0.00491	0.1	0.06
201648_at	JAK1	-0.06	0.00501	-0.05	0.00412	-0.08	2.42e-09	-0.13	5.38e-14	-0.1	8.81e-15	-0.12	5.75e-35	-0.12	1.1e-14	-0.15	1.18e-15
201649_at	UBE2L6	0.25	4.03e-08	0.29	1.2e-09	0.27	1.9e-09	0.34	4.27e-09	0.42	1.07e-24	0.41	1.92e-16	0.49	1.58e-17	0.25	3.16e-10
201650_at	KRT19	-0.22	0.01	-0.36	6.69e-05	-0.55	3.05e-07	-0.7	8.54e-09	-0.17	0.17	-0.26	0.000151	-0.56	0.00532	-0.63	0.000116
201651_s_at	PACSIN2	-0.12	5.85e-05	-0.18	2.41e-10	-0.12	7.83e-07	-0.17	3.69e-16	-0.11	8.38e-09	-0.11	0.00541	-0.12	0.000203	-0.13	7.41e-06
201652_at	COPS5	0.04	0.11	0.08	9.98e-06	0.00697	0.79	0.05	0.000547	0.04	0.05	0.08	3.21e-12	0.06	0.00071	0.03	0.23
201653_at	CNIH	0.07	0.02	0.1	0.00293	0.11	8.85e-09	0.08	5.82e-09	0.06	0.000587	0.1	4.67e-19	0.12	1.5e-08	0.09	2.28e-05
201654_s_at	HSPG2	-0.37	0.0031	-0.4	0.000656	-0.21	0.12	-0.26	0.00848	0.04	0.62	-0.04	0.5	-0.17	0.03	-0.04	0.44
201655_s_at	HSPG2	-0.21	1.94e-05	-0.16	0.00194	-0.14	0.00247	-0.13	0.05	-0.06	0.19	-0.14	0.000282	-0.15	0.02	-0.14	0.05
201656_at	ITGA6	0.01	0.5	-0.01	0.54	0.01	0.57	0.00759	0.7	0.000567	0.98	0.01	0.33	-0.04	0.14	0.08	0.02
201657_at	ARL1	0.03	0.45	0.07	0.06	0.03	0.21	0.03	0.26	-0.02	0.52	0.00155	0.94	0.05	0.07	-0.01	0.66
201658_at	ARL1	-0.1	1.89e-05	-0.09	6.17e-06	-0.07	9.34e-06	-0.15	3.51e-09	-0.11	1.4e-11	-0.14	2.33e-08	-0.1	8.74e-08	-0.16	1.34e-08
201659_s_at	ARL1	0.1	1.39e-05	0.1	0.03	0.1	0.00163	0.11	4.99e-06	0.07	1.36e-05	0.08	1.32e-06	0.12	1.21e-06	0.08	0.03
201660_at	ACSL3	-0.14	0.000996	-0.17	2.27e-05	-0.13	0.00217	-0.18	1.15e-09	-0.08	0.03	-0.04	0.2	-0.14	0.00582	-0.18	0.000374
201661_s_at	ACSL3	-0.16	9.17e-07	-0.2	3.17e-10	-0.12	6.23e-06	-0.18	2.56e-05	-0.13	0.000325	-0.04	0.37	-0.13	0.00214	-0.06	0.41
201662_s_at	ACSL3	-0.05	0.14	-0.03	0.3	0.00484	0.81	-0.04	0.17	-0.03	0.44	0.00898	0.69	-0.01	0.75	-0.13	0.15
201663_s_at	SMC4	0.3	2.62e-05	0.45	1.14e-13	0.25	7.54e-08	0.18	1.57e-05	0.27	3.94e-11	0.3	6.02e-15	0.2	2.44e-06	0.26	0.000878
201664_at	SMC4	0.17	3.95e-07	0.18	1.97e-13	0.09	0.000167	0.11	4.79e-09	0.13	7.63e-14	0.17	8.15e-17	0.11	7.53e-06	0.13	0.000235
201665_x_at	RPS17	0.000289	0.98	-0.02	0.36	-0.01	0.46	-0.02	0.04	-0.03	0.00723	-0.04	3.9e-08	-0.04	0.00269	0.02	0.28
201666_at	TIMP1	-0.11	0.07	-0.04	0.31	-0.08	0.43	-0.07	0.32	0.00405	0.91	0.02	0.54	0.05	0.47	-0.09	0.29
201667_at	GJA1	0.02	0.08	0.07	0.02	0.00353	0.75	0.04	2.16e-05	0.00972	0.32	0.02	0.01	0.03	0.2	0.09	4.5e-13
201668_x_at	MARCKS	0.35	0.03	0.18	0.01	0.2	0.23	0.29	0.000881	0.13	0.00129	0.04	0.23	-0.06	0.43	0.38	0.000201
201669_s_at	MARCKS	0.07	1.23e-05	0.06	0.05	0.07	5.79e-06	0.09	7.94e-07	0.05	0.02	0.03	0.08	0.08	0.00169	0.13	7.35e-06
201670_s_at	MARCKS	0.01	0.49	0.00534	0.82	0.05	0.00484	0.12	0.01	0.07	0.00207	0.04	0.01	-0.04	0.42	0.17	0.00471
201671_x_at	USP14	0.01	0.85	0.05	0.23	0.03	0.1	-0.08	0.18	-0.03	0.28	-0.05	0.07	-0.05	0.09	0.01	0.86
201672_s_at	USP14	0.07	1.05e-06	0.15	1.17e-18	0.13	2.37e-11	0.07	0.0039	0.07	8.05e-09	0.06	6.43e-06	0.08	1.2e-09	0.13	1.24e-08
201673_s_at	GYS1	0.08	0.22	0.21	0.000199	0.2	0.000564	0.19	0.000176	0.32	6.85e-17	0.32	1.5e-09	0.32	4.16e-19	0.2	5.57e-28
201674_s_at	AKAP1	-0.06	0.36	-0.08	0.01	-0.05	0.08	-0.21	5.92e-07	-0.1	2.73e-05	-0.08	0.00711	-0.18	1.55e-08	-0.02	0.58
201675_at	AKAP1	-0.12	9.09e-06	-0.13	1.76e-05	-0.08	2.96e-07	-0.12	0.01	-0.13	0.000281	-0.18	1.45e-08	-0.24	8.26e-08	-0.13	1.25e-09
201676_x_at	PSMA1	0.03	0.04	0.05	0.01	0.02	0.24	0.03	0.25	0.04	0.00289	0.04	6.94e-05	0.1	1.27e-09	-0.17	6.88e-06
201677_at	C3orf37	-0.03	0.44	-0.007	0.85	-0.02	0.57	-0.08	0.07	-0.01	0.6	-0.04	0.1	-0.05	0.08	-0.09	0.05
201678_s_at	C3orf37	0.07	0.15	0.15	2.84e-05	0.05	0.14	0.01	0.73	0.04	0.1	0.07	1.49e-05	0.12	5e-05	0.00104	0.96
201679_at	SRRT	0.26	5.13e-05	0.16	0.01	0.14	0.09	0.07	0.41	0.2	0.00339	0.17	0.00763	0.14	0.12	0.21	0.00147
201680_x_at	SRRT	-0.04	0.35	-0.04	0.35	-0.04	0.17	-0.01	0.67	0.02	0.56	0.03	0.21	0.03	0.36	0.03	0.22
201681_s_at	DLG5	-0.03	0.14	-0.06	0.00272	-0.04	0.00347	-0.14	2.26e-16	-0.09	0.000165	-0.12	1.14e-09	-0.13	3.81e-06	-0.15	6.42e-05
201682_at	PMPCB	-0.03	0.24	-0.01	0.44	-0.05	0.05	-0.07	0.01	-0.04	0.000173	-0.03	0.08	-0.03	0.03	-0.18	0.000297
201683_x_at	TOX4	0.09	0.26	0.06	0.19	0.11	0.12	0.2	2.1e-05	0.1	3.14e-05	0.03	0.12	0.08	0.00393	0.27	8.04e-15
201684_s_at	TOX4	0.12	0.000593	0.17	1.12e-09	0.15	0.000337	0.14	3.21e-12	0.13	2.04e-09	0.13	1.17e-06	0.19	2.35e-16	0.15	6.2e-28
201685_s_at	TOX4	-0.00223	0.89	0.03	0.24	0.02	0.37	-0.06	0.00687	-0.05	0.00847	-0.09	1.49e-06	-0.04	0.03	-0.14	8.85e-09
201686_x_at	API5	0.19	9.12e-07	0.19	3.64e-05	0.18	6.35e-09	0.11	0.01	0.14	2.58e-07	0.08	0.01	0.09	0.04	0.07	0.07
201687_s_at	API5	-0.01	0.3	-0.00803	0.46	-0.02	0.13	0.00222	0.91	-0.01	0.33	-0.00842	0.43	-0.04	0.00123	-0.04	0.25
201688_s_at	TPD52	0.2	2.69e-07	0.2	0.01	0.09	0.00178	0.14	4.84e-06	0.04	0.18	0.05	0.02	0.08	0.1	0.13	0.03
201689_s_at	TPD52	0.14	1.48e-06	0.11	0.07	0.03	0.15	0.06	0.01	-0.00474	0.86	0.02	0.21	0.03	0.36	0.1	0.01
201690_s_at	TPD52	0.07	0.02	0.07	0.00397	0.02	0.42	0.03	0.1	-0.00559	0.8	0.00188	0.9	-0.01	0.65	0.03	0.18
201691_s_at	TPD52	0.05	0.23	-0.03	0.49	-0.12	1.61e-06	-0.18	0.00132	-0.2	1.89e-08	-0.16	1.35e-08	-0.18	8.81e-07	-0.14	0.02
201692_at	SIGMAR1	0.01	0.71	0.1	0.000138	0.02	0.43	0.02	0.49	0.06	0.00688	0.09	0.00839	0.13	6.26e-06	0.03	0.24
201693_s_at	EGR1	0.28	0.04	0.15	0.07	0.22	0.08	0.11	0.14	0.04	0.66	0.17	0.02	-0.00674	0.96	0.16	0.00054
201694_s_at	EGR1	0.05	0.22	0.09	0.03	0.08	0.01	0.13	0.09	0.03	0.67	0.05	0.27	0.04	0.41	0.09	0.23
201695_s_at	NP	0.32	1.9e-05	0.37	2.45e-31	0.37	1.96e-15	0.42	2.55e-15	0.48	2.79e-20	0.52	2.26e-31	0.51	4.18e-18	0.49	8.76e-20
201696_at	SFRS4	0.03	0.13	0.02	0.57	0.00784	0.65	-0.00673	0.79	-0.01	0.62	-0.03	0.02	-0.11	0.000186	-0.05	0.02
201697_s_at	DNMT1	0.12	0.000991	0.14	3.36e-06	0.09	0.00175	0.14	1.06e-07	0.15	4.61e-11	0.18	4.4e-18	0.19	9.04e-11	0.18	4.94e-10
201698_s_at	SFRS9	0.13	2.27e-09	0.13	1.01e-05	0.09	0.000913	0.11	2.97e-14	0.1	4.62e-11	0.1	2.47e-20	0.06	0.00445	0.1	1.3e-09
201699_at	PSMC6	0.05	0.03	0.08	1.03e-06	0.04	0.03	0.08	9.87e-10	0.03	0.03	0.07	5.45e-12	0.12	2.4e-09	0.08	0.03
201700_at	CCND3	0.02	0.65	0.05	0.1	0.00866	0.83	-0.13	7.85e-05	0.09	2.38e-05	0.02	0.33	0.05	0.11	-0.05	0.45
201701_s_at	PGRMC2	-0.05	4.22e-05	-0.06	0.02	-0.06	0.000899	-0.19	3.21e-11	-0.22	5.04e-10	-0.21	2.58e-24	-0.19	1.92e-16	-0.19	1.64e-10
201702_s_at	PPP1R10	-0.01	0.93	0.02	0.75	0.02	0.63	0.27	0.22	-0.03	0.67	0.1	0.2	-0.39	0.00232	0.12	0.2
201703_s_at	PPP1R10	-0.01	0.83	0.03	0.63	0.03	0.47	-0.00755	0.88	0.1	0.07	0.1	0.05	-0.08	0.23	0.02	0.61
201704_at	ENTPD6	-0.3	0.00274	-0.24	0.00518	-0.17	2.28e-06	-0.16	0.00158	-0.06	0.07	-0.11	0.00854	-0.15	0.04	-0.21	3.98e-07
201705_at	PSMD7	0.02	0.56	0.07	4.46e-05	0.03	0.07	0.04	0.00193	0.04	0.008	0.06	3e-07	0.08	2.76e-05	0.06	0.00254
201706_s_at	PEX19	-0.06	0.21	0.03	0.42	0.07	0.02	0.01	0.63	0.04	0.28	0.05	0.1	0.1	0.04	-0.00913	0.8
201707_at	PEX19	-0.14	0.00391	-0.06	0.24	-0.01	0.79	-0.14	0.00332	-0.08	0.000105	-0.12	3.93e-08	-0.11	0.000951	-0.29	3.46e-08
201708_s_at	NIPSNAP1	0.13	0.29	0.13	0.24	0.11	0.05	-0.00517	0.93	0.03	0.58	0.04	0.31	0.05	0.33	0.04	0.2
201709_s_at	NIPSNAP1	-0.02	0.53	0.03	0.51	0.04	0.39	0.06	0.2	0.04	0.05	0.02	0.35	0.04	0.27	-0.01	0.75
201710_at	MYBL2	0.27	0.00837	0.59	3.63e-07	0.23	0.08	0.15	0.05	0.4	1.19e-08	0.37	2.56e-09	0.46	3.34e-08	0.08	0.04
201711_x_at	RANBP2	0.02	0.45	0.03	0.39	-0.04	0.45	0.04	0.28	-0.05	2.7e-05	-0.05	0.00272	-0.14	6.76e-06	0.14	0.03
201712_s_at	RANBP2	0.04	0.23	0.04	0.11	0.03	0.29	0.00932	0.74	0.00382	0.82	0.01	0.58	-0.00172	0.94	0.00563	0.87
201713_s_at	RANBP2	0.04	0.05	0.05	0.000394	0.02	0.32	-0.00117	0.92	-0.02	0.12	-0.02	0.22	-0.01	0.42	0.04	0.37
201714_at	TUBG1	0.09	0.29	0.31	3.65e-08	0.13	0.15	0.21	0.00477	0.24	8.02e-09	0.25	1.94e-20	0.28	3.25e-17	0.27	9.05e-06
201715_s_at	ACIN1	0.05	0.000108	0.01	0.62	0.02	0.54	-0.01	0.75	0.06	0.07	0.02	0.5	-0.09	0.02	-0.00517	0.87
201716_at	SNX1	0.1	1.4e-06	0.14	1.58e-05	0.06	0.00489	0.16	9.15e-06	0.13	9.76e-11	0.13	2.46e-13	0.12	5.86e-05	0.03	0.05
201717_at	MRPL49	0.06	0.03	0.04	0.45	0.05	0.14	0.06	0.03	0.06	0.00144	0.06	0.00575	0.03	0.18	0.00105	0.98
201718_s_at	EPB41L2	-0.09	0.15	-0.03	0.38	-0.02	0.71	-0.04	0.55	-0.08	0.11	-0.15	0.00645	-0.22	0.02	-0.11	0.1
201719_s_at	EPB41L2	-0.13	0.000766	-0.12	2.31e-05	-0.09	0.02	-0.21	8.58e-05	-0.1	0.00242	-0.15	5.44e-07	-0.14	0.00855	-0.27	1.12e-05
201720_s_at	LAPTM5	0.12	0.32	0.23	0.1	0.32	0.00429	0.41	0.000403	0.22	1.24e-05	0.21	6.58e-10	0.41	5.45e-08	0.21	0.000921
201721_s_at	LAPTM5	0.04	0.6	0.11	0.09	0.19	0.02	0.12	0.03	0.14	8.05e-07	0.11	2.09e-07	0.24	4.33e-06	0.14	0.00359
201722_s_at	GALNT1	0.04	0.03	0.09	0.00182	0.04	0.06	0.06	0.02	-0.03	0.08	-0.04	0.00763	0.00511	0.85	0.03	0.43
201723_s_at	GALNT1	0.01	0.52	0.04	0.09	0.05	0.25	0.1	0.01	-0.02	0.47	-0.04	0.28	-0.06	0.03	0.1	0.06
201724_s_at	GALNT1	0.03	0.17	0.05	0.03	0.04	0.05	0.04	0.14	-0.00682	0.8	-0.04	0.03	-0.02	0.33	0.02	0.45
201725_at	CDC123	0.06	0.00787	0.09	2.7e-08	0.01	0.77	0.05	0.04	0.08	9.77e-06	0.1	4.95e-16	0.14	3.5e-11	0.06	0.00868
201726_at	ELAVL1	0.06	0.00686	0.1	5.86e-06	0.06	0.00422	0.06	0.000617	0.07	0.000189	0.09	4.77e-10	0.04	0.14	0.03	0.11
201727_s_at	ELAVL1	0.02	0.6	0.14	0.00885	0.09	0.11	0.16	2.46e-06	0.11	3.25e-07	0.09	0.000249	0.12	0.00417	0.13	6.99e-05
201728_s_at	KIAA0100	-0.06	0.35	0.01	0.74	0.02	0.65	0.07	0.29	0.02	0.82	0.03	0.65	-0.03	0.6	0.00782	0.86
201729_s_at	KIAA0100	0.05	0.36	0.09	0.12	-0.03	0.6	-0.01	0.54	0.05	0.04	0.05	0.11	0.02	0.48	0.08	0.03
201730_s_at	TPR	0.01	0.82	0.01	0.77	-0.06	0.35	-0.16	0.13	-0.09	0.0012	-0.11	1.64e-08	-0.18	4.94e-08	0.07	0.03
201731_s_at	TPR	0.09	0.00748	0.06	0.08	-0.02	0.54	-0.02	0.38	0.02	0.46	-0.02	0.48	-0.05	0.09	0.02	0.65
201732_s_at	CLCN3	0.27	0.00161	0.29	0.000669	0.27	7.94e-06	0.35	5.18e-08	0.23	0.04	0.25	7.26e-06	0.12	0.11	0.45	7.31e-09
201733_at	CLCN3	0.21	0.000203	0.23	0.00327	0.29	2.78e-14	0.32	3.73e-06	0.11	0.00115	0.12	5.19e-05	0.12	0.00529	0.36	1.24e-05
201734_at	CLCN3	0.06	7.94e-05	0.07	0.00141	0.08	8.79e-08	0.15	4.85e-24	0.06	0.000216	0.09	3.62e-13	0.1	1.73e-06	0.12	4.55e-07
201735_s_at	CLCN3	0.18	0.00018	0.26	1.63e-12	0.24	3.02e-16	0.36	4.43e-16	0.19	6.13e-10	0.23	8.55e-35	0.22	2.91e-10	0.27	2.01e-09
201736_s_at	2012-03-06	0.04	0.12	0.05	0.09	0.06	2.07e-05	0.12	0.00976	0.05	0.000209	0.06	0.000461	-0.03	0.21	0.09	0.000184
201737_s_at	2012-03-06	-0.04	0.45	-0.11	0.000224	-0.08	0.26	-0.24	8.22e-05	-0.17	9.14e-14	-0.16	1.61e-13	-0.2	9.17e-21	0.09	0.49
201738_at	EIF1B	-0.02	0.63	-0.06	0.07	-0.06	0.000879	-0.12	4.01e-09	-0.09	8.97e-07	-0.09	7.79e-12	-0.07	0.00039	-0.12	0.000567
201739_at	SGK1	0.13	3.49e-07	0.09	4.3e-06	0.12	2.16e-09	0.28	1.12e-24	0.22	1.83e-11	0.29	3.46e-28	0.27	1.33e-09	0.31	1.01e-11
201740_at	NDUFS3	0.01	0.37	0.04	0.18	-0.00137	0.98	0.06	0.00236	0.08	1.29e-07	0.09	4.07e-12	0.08	8.1e-07	0.01	0.65
201741_x_at	SFRS1	0.24	0.00184	0.09	0.33	0.03	0.58	-0.00777	0.91	-0.07	0.18	0.04	0.56	-0.21	0.02	0.08	0.01
201742_x_at	SFRS1	0.17	0.00367	0.06	0.09	0.02	0.57	0.28	4.95e-12	0.13	7.89e-08	0.14	2.56e-10	0.05	0.38	0.28	1.1e-05
201743_at	CD14	-0.17	0.00291	0.06	0.37	0.1	0.21	-0.01	0.92	0.09	0.03	0.06	0.12	0.17	0.11	-0.03	0.77
201744_s_at	LUM	-0.05	0.2	-0.02	0.68	-0.03	0.19	-0.07	0.00115	-0.0061	0.86	-0.01	0.68	0.08	0.3	-0.02	0.72
201745_at	TWF1	0.17	1.67e-10	0.2	1.9e-16	0.13	1.62e-12	0.16	9.55e-19	0.14	1.78e-18	0.19	1.4e-45	0.18	1.24e-37	0.19	3.31e-05
201746_at	TP53	-0.09	0.08	0.03	0.53	-0.01	0.25	-0.04	0.19	-0.02	0.46	-0.04	0.25	-0.11	5.48e-05	-0.06	0.11
201747_s_at	SAFB	0.11	0.09	0.12	0.06	0.00934	0.92	0.1	0.14	0.08	0.04	0.04	0.25	-0.07	0.39	0.23	0.000894
201748_s_at	SAFB	0.04	0.27	0.02	0.76	-0.02	0.55	-0.05	0.05	-0.04	0.15	-0.02	0.4	-0.06	0.11	-0.06	0.00514
201749_at	ECE1	-0.11	0.002	-0.1	0.0083	-0.09	0.04	-0.12	0.00122	-0.01	0.65	-0.11	0.000616	-0.11	0.03	-0.06	0.5
201750_s_at	ECE1	-0.09	0.34	-0.01	0.84	-0.08	0.35	-0.08	0.79	-0.02	0.79	0.0092	0.94	-0.12	0.22	0.2	0.37
201751_at	JOSD1	0.02	0.36	0.05	0.09	0.02	0.28	0.06	0.3	0.02	0.33	0.07	0.00254	0.00447	0.91	-0.09	0.37
201752_s_at	ADD3	-0.16	0.03	-0.21	4.92e-05	-0.24	8.71e-05	-0.18	1.46e-09	-0.17	8.89e-08	-0.22	1.59e-16	-0.23	6.61e-08	-0.07	0.26
201753_s_at	ADD3	-0.11	0.09	-0.14	0.00271	-0.14	0.00243	-0.22	4.26e-16	-0.18	1.6e-09	-0.2	5.51e-17	-0.18	8.98e-06	-0.14	0.000928
201754_at	COX6C	0.03	0.00571	0.03	0.12	0.02	0.62	0.00584	0.5	0.02	0.13	0.00555	0.59	0.03	0.05	-0.02	0.28
201755_at	MCM5	0.11	0.01	0.28	0.000158	0.18	0.00292	0.26	4.92e-06	0.26	2.78e-12	0.24	8.22e-05	0.3	9.2e-09	0.27	4.14e-06
201756_at	RPA2	0.04	0.06	0.05	0.04	0.000572	0.98	-0.01	0.65	-0.0054	0.82	-0.00181	0.92	0.02	0.35	-0.17	0.000122
201757_at	NDUFS5	0.04	0.3	0.05	0.07	0.0041	0.94	0.03	0.11	0.03	0.03	0.04	0.00582	0.03	0.08	-0.02	0.44
201758_at	TSG101	0.01	0.4	0.04	0.09	-0.01	0.62	0.01	0.62	0.00459	0.68	0.00319	0.8	0.04	0.000852	-0.17	0.03
201759_at	TBCD	-0.1	0.43	-0.06	0.47	-0.00226	0.98	0.03	0.67	-0.03	0.51	-0.02	0.59	0.00529	0.91	-0.05	0.04
201760_s_at	WSB2	0.03	0.23	0.06	0.00768	0.06	0.02	0.07	1.49e-06	0.1	2.42e-15	0.12	4.1e-34	0.15	1.29e-13	0.11	5.32e-07
201761_at	MTHFD2	0.09	0.02	0.15	1.11e-09	0.11	1.23e-13	0.2	5.69e-14	0.15	3.7e-10	0.2	2e-25	0.2	3.6e-11	0.13	0.00222
201762_s_at	PSME2	0.13	0.000143	0.12	0.00037	0.1	0.11	0.22	1.86e-08	0.31	3.12e-36	0.35	0	0.41	1.51e-43	0.25	1.08e-18
201763_s_at	DAXX	0.03	0.7	0.1	0.06	0.02	0.55	0.03	0.55	0.07	0.06	0.12	0.000832	0.04	0.19	-0.08	0.19
201764_at	TMEM106C	0.06	0.13	0.08	0.00822	0.01	0.66	-0.03	0.73	0.06	0.06	0.09	0.0004	0.06	0.11	-0.15	0.03
201765_s_at	HEXA	-0.03	0.57	-0.02	0.69	-0.05	0.58	-0.07	0.2	0.03	0.57	0.02	0.65	-0.02	0.68	-0.05	0.39
201766_at	Low quality annotation - ELAC2	0.33	0.00017	0.27	1.6e-05	0.22	0.04	0.07	0.18	0.05	0.25	0.03	0.52	0.12	0.02	0.03	0.35
201767_s_at	ELAC2	0.02	0.72	0.09	0.09	-0.02	0.81	0.04	0.32	0.15	1.02e-08	0.12	2.82e-08	0.15	4.31e-09	0.08	0.03
201768_s_at	CLINT1	0.19	0.000339	0.15	0.000366	0.16	0.000488	0.15	0.01	0.1	2.44e-05	0.05	0.01	0.03	0.47	0.17	0.00245
201769_at	CLINT1	0.05	2.11e-08	0.04	0.00355	0.02	0.02	0.08	0.000169	0.03	0.04	0.05	5.02e-05	0.02	0.17	0.06	0.03
201770_at	SNRPA	0.03	0.38	0.1	0.05	0.08	0.000583	0.04	0.17	0.12	2.07e-08	0.09	0.01	0.17	4.9e-09	0.06	0.23
201771_at	SCAMP3	-0.04	0.34	0.02	0.67	0.06	0.08	-0.0081	0.69	0.08	1.12e-05	0.09	0.000602	0.11	2.94e-10	0.02	0.49
201772_at	AZIN1	0.06	0.04	0.14	1.78e-05	0.1	0.00632	0.05	0.08	0.00847	0.62	0.01	0.42	-0.03	0.41	0.04	0.47
201773_at	ADNP	0.02	0.56	-0.01	0.74	-0.01	0.15	-0.04	0.000513	-0.05	2.74e-06	-0.06	4.11e-07	-0.07	0.000267	-0.02	0.3
201774_s_at	NCAPD2	0.11	0.00473	0.17	0.000166	0.07	0.14	0.11	0.09	0.14	0.02	0.16	0.00557	0.12	0.0027	0.1	0.02
201775_s_at	KIAA0494	0.17	0.0015	0.14	0.07	0.14	0.00107	0.07	0.37	0.05	0.16	-0.03	0.29	-0.03	0.58	0.09	0.1
201776_s_at	KIAA0494	0.08	0.02	0.1	0.00611	0.08	0.000504	0.09	0.0065	0.04	0.04	0.07	0.0022	0.06	0.01	0.07	0.2
201777_s_at	KIAA0494	0.06	0.51	0.06	0.34	0.06	0.22	0.22	0.00506	0.03	0.41	-0.04	0.24	0.09	0.14	0.19	0.000455
201778_s_at	KIAA0494	0.01	0.57	-0.03	0.36	-0.01	0.27	-0.06	0.000545	-0.09	0.00154	-0.1	2.36e-13	-0.06	0.000128	-0.07	5.41e-06
201779_s_at	RNF13	0.00749	0.93	-0.02	0.65	-0.06	0.13	-0.07	0.00573	-0.08	9.39e-08	-0.1	6.18e-05	-0.12	4.83e-12	-0.07	0.13
201780_s_at	RNF13	-0.04	0.03	-0.06	0.01	-0.04	0.08	-0.07	0.000148	-0.07	7.44e-06	-0.08	0.000304	-0.07	9.23e-05	-0.07	0.000335
201781_s_at	AIP	0.00777	0.93	-0.02	0.84	-0.12	0.37	-0.08	0.01	0.02	0.58	0.01	0.73	0.05	0.19	-0.03	0.26
201782_s_at	AIP	-0.09	0.00511	-0.09	0.11	-0.07	0.29	-0.11	0.00026	0.01	0.77	-0.03	0.35	-0.02	0.62	-0.08	0.02
201783_s_at	RELA	-0.02	0.52	0.00475	0.84	0.04	0.02	-0.00925	0.64	0.02	0.51	0.01	0.77	0.04	0.22	0.03	0.32
201784_s_at	C11orf58	0.1	4.58e-05	0.13	0.00142	0.08	2.48e-08	0.06	6.05e-05	0.01	0.31	0.02	0.11	0.07	0.000782	0.06	0.05
201785_at	RNASE1	-0.08	0.33	-0.2	0.02	-0.21	0.05	-0.27	0.00717	-0.00571	0.89	-0.07	0.04	-0.06	0.53	-0.14	0.14
201786_s_at	ADAR	0.05	0.000657	0.04	0.02	0.05	0.01	0.08	0.0061	0.08	0.000126	0.08	3.76e-07	0.06	0.000231	0.07	0.32
201787_at	FBLN1	-0.3	2.24e-05	-0.13	0.1	-0.28	0.00024	-0.38	8.59e-06	-0.16	0.000641	-0.3	8.98e-11	-0.26	0.00274	-0.32	0.000134
201788_at	DDX42	-0.03	0.08	-0.04	0.02	-0.03	0.18	-0.09	0.00156	-0.09	0.000156	-0.11	1.43e-09	-0.11	1.54e-07	-0.1	0.000185
201789_at	Low quality annotation - DHRS7	0.03	0.84	0.07	0.43	-0.02	0.82	-0.03	0.65	-0.09	0.24	-0.09	0.19	0.03	0.6	0.03	0.52
201790_s_at	DHCR7	0.07	0.44	0.03	0.74	0.05	0.64	0.18	0.02	0.02	0.76	0.04	0.53	0.18	0.02	0.06	0.48
201791_s_at	DHCR7	-0.14	0.12	-0.08	0.35	-0.02	0.79	0.02	0.57	-0.05	0.38	0.02	0.76	0.15	0.01	-0.02	0.78
201792_at	AEBP1	-0.21	0.00176	-0.13	0.00982	-0.19	0.00569	-0.25	0.00455	-0.08	0.11	-0.1	0.07	-0.18	0.04	-0.27	0.02
201793_x_at	SMG7	-0.02	0.87	0.02	0.78	0.01	0.88	0.09	0.51	0.0082	0.87	0.03	0.55	-0.23	0.02	-0.1	0.02
201794_s_at	SMG7	0.05	0.12	0.01	0.52	0.02	0.22	-0.04	0.44	0.02	0.72	0.00557	0.93	-0.12	0.1	-0.03	0.66
201795_at	LBR	0.06	0.00361	0.05	0.000207	0.03	0.05	0.03	0.08	0.05	0.0019	0.09	3.69e-09	0.02	0.32	0.05	0.1
201796_s_at	VARS	-0.01	0.89	0.05	0.62	0.22	0.15	0.19	0.23	0.23	0.08	0.16	0.27	0.31	0.00143	0.07	0.56
201797_s_at	VARS	0.00857	0.92	0.2	0.000653	0.13	0.16	0.13	0.00087	0.2	1.1e-10	0.2	9.07e-05	0.22	4.73e-09	0.12	0.000892
201798_s_at	MYOF	-0.03	0.24	-0.04	0.03	-0.04	0.01	-0.04	0.08	-0.03	0.04	-0.03	0.05	-0.06	0.01	-0.06	0.08
201799_s_at	OSBP	0.1	0.0086	0.11	0.00041	0.11	7.22e-05	0.03	0.58	0.0019	0.95	-0.07	0.0054	-0.06	0.31	-0.00985	0.8
201800_s_at	OSBP	-0.00665	0.62	-0.04	0.17	-0.02	0.06	-0.12	0.000544	-0.05	2.27e-06	-0.09	3.95e-13	-0.09	4.6e-07	-0.12	6.82e-06
201801_s_at	SLC29A1	-0.08	0.43	-0.11	0.25	-0.2	0.00468	-0.38	1.54e-06	-0.17	0.000111	-0.24	2.7e-05	-0.32	7.44e-06	-0.22	2.24e-05
201802_at	SLC29A1	-0.22	0.01	-0.19	0.000167	-0.21	2.66e-07	-0.27	1.89e-09	-0.05	0.14	-0.12	0.00318	-0.25	0.000241	-0.23	0.000108
201803_at	POLR2B	-0.02	0.43	-0.000574	0.97	-0.03	0.2	-0.03	0.44	0.00925	0.38	-0.01	0.5	-0.02	0.14	-0.07	0.04
201804_x_at	TBCB	-0.02	0.36	0.00702	0.8	-0.03	0.47	-0.01	0.69	0.05	0.00867	0.06	0.000527	0.05	0.04	-0.08	0.03
201805_at	PRKAG1	0.08	0.00648	0.1	0.00962	0.03	0.48	0.04	0.35	0.07	0.00246	0.06	0.02	0.11	1.58e-06	-0.04	0.26
201806_s_at	ATXN2L	-0.12	0.25	-0.05	0.49	-0.08	0.17	-0.07	0.15	-0.00689	0.91	-0.08	0.26	-0.11	0.09	0.06	0.18
201807_at	VPS26A	0.00159	0.88	0.00179	0.95	-0.00788	0.62	-0.07	2.84e-09	-0.05	1.39e-09	-0.07	2.51e-09	-0.06	1.25e-07	-0.06	0.00138
201808_s_at	ENG	-0.43	0.00148	-0.28	0.2	-0.02	0.9	0.07	0.39	0.32	0.000758	0.06	0.53	0.09	0.45	0.1	0.1
201809_s_at	ENG	-0.14	0.02	-0.06	0.39	-0.04	0.65	-0.37	0.00041	-0.02	0.8	-0.07	0.34	-0.19	0.07	-0.2	0.000744
201810_s_at	SH3BP5	-0.13	0.11	-0.16	0.000438	-0.12	0.00632	-0.23	0.02	-0.16	0.00126	-0.15	0.00429	-0.23	0.01	0.05	0.27
201811_x_at	SH3BP5	-0.1	0.05	-0.14	9.54e-05	-0.11	0.00786	-0.15	0.000175	-0.08	0.00604	-0.13	3.63e-07	-0.08	0.22	-0.14	2.87e-06
201812_s_at	C4orf46	-0.04	0.00341	-0.06	0.00141	-0.05	0.12	-0.12	2.6e-09	-0.09	4.76e-15	-0.13	2.67e-26	-0.12	2.85e-13	-0.15	8.16e-11
201813_s_at	TBC1D5	-0.08	0.22	-0.09	0.00746	-0.07	0.27	-0.32	0.01	-0.07	0.07	-0.12	1.57e-05	-0.1	0.0039	0.00588	0.9
201814_at	TBC1D5	-0.09	0.01	-0.06	0.03	-0.08	9.6e-05	-0.09	1.88e-06	-0.07	7.74e-05	-0.09	4.13e-08	-0.08	0.00072	-0.19	1.25e-07
201815_s_at	TBC1D5	0.02	0.77	0.05	0.36	-0.06	0.28	-0.02	0.74	0.02	0.51	-0.06	0.11	-0.14	0.0041	-0.00495	0.88
201816_s_at	GBAS	-0.06	0.05	-0.08	0.000583	-0.05	0.02	-0.06	0.0013	-0.03	0.12	-0.02	0.18	-0.02	0.23	-0.07	8.57e-06
201817_at	UBE3C	0.13	0.00309	0.11	0.00997	0.11	9.25e-12	0.07	8.82e-07	0.09	7.95e-06	0.1	6.03e-10	0.09	1.42e-08	0.1	2.96e-05
201818_at	LPCAT1	0.11	0.00574	0.08	0.00507	0.12	0.0027	0.16	0.03	0.16	0.000192	0.21	1.3e-08	0.15	0.02	0.11	0.04
201819_at	SCARB1	-0.24	0.00292	-0.18	0.03	-0.23	0.00271	-0.2	9.46e-08	-0.09	0.00988	-0.11	0.01	-0.1	0.00262	-0.12	0.00146
201820_at	KRT5	0.01	0.33	0.02	0.4	-0.00422	0.83	0.02	0.06	0.02	0.18	0.03	0.06	-0.05	0.05	0.07	3.64e-08
201821_s_at	TIMM17A	0.18	9.7e-08	0.18	9.23e-09	0.14	2.74e-05	0.18	1e-22	0.15	2.49e-17	0.16	3.05e-23	0.21	1.05e-16	0.07	0.41
201822_at	TIMM17A	0.05	0.49	0.07	0.34	0.13	0.00573	-0.03	0.33	0.13	0.00328	0.06	0.14	0.06	0.11	-0.02	0.3
201823_s_at	RNF14	0.03	0.32	-0.00255	0.93	-0.00261	0.91	-0.01	0.63	0.01	0.41	-0.01	0.46	-0.03	0.23	-0.06	0.07
201824_at	RNF14	-0.25	9.75e-07	-0.21	2.25e-05	-0.1	0.19	-0.1	3.83e-06	-0.09	0.000586	-0.06	0.00139	-0.13	9.34e-06	-0.17	1.5e-09
201825_s_at	SCCPDH	-0.1	0.04	-0.07	0.16	-0.19	1.6e-06	-0.3	2.27e-05	-0.21	4.95e-06	-0.24	7.71e-14	-0.29	3.39e-05	-0.32	2.38e-10
201826_s_at	SCCPDH	-0.14	0.000995	-0.1	0.05	-0.22	0.000108	-0.22	0.00535	-0.22	1.76e-06	-0.21	4.23e-07	-0.22	6.21e-06	-0.21	1.15e-07
201827_at	SMARCD2	0.0047	0.93	-0.03	0.38	-0.03	0.09	-0.03	0.07	-0.03	0.12	-0.02	0.37	-0.04	0.15	-0.03	0.37
201828_x_at	FAM127A	-0.06	0.24	-0.08	0.01	7.09e-05	1	-0.1	0.000683	-0.06	0.00751	-0.07	0.03	-0.09	0.0035	-0.05	0.38
201829_at	NET1	-0.03	0.19	-0.06	0.000172	-0.03	0.00609	-0.08	6.6e-07	-0.09	1.88e-05	-0.13	4.01e-13	-0.15	4.27e-09	-0.07	0.01
201830_s_at	NET1	0.00105	0.97	-0.03	0.44	0.00339	0.88	-0.03	0.21	-0.08	0.00231	-0.12	3.35e-12	-0.18	1.69e-06	-0.04	0.35
201831_s_at	USO1	0.09	0.07	0.07	0.06	0.04	0.39	0.17	0.000479	0.03	0.69	0.000851	0.99	-0.05	0.39	0.2	0.12
201832_s_at	USO1	0.03	0.29	-0.01	0.51	-0.03	0.05	-0.00031	0.97	-0.02	0.07	-0.03	0.00481	-0.07	6.53e-05	-0.03	0.45
201833_at	HDAC2	0.05	0.00272	0.07	0.000736	0.03	0.27	0.07	0.00266	0.03	0.0065	0.04	0.000528	0.00663	0.74	0.03	0.26
201834_at	PRKAB1	-0.11	0.00094	-0.07	0.03	0.00436	0.93	-0.05	0.28	0.07	0.2	-0.02	0.57	0.01	0.76	-0.1	0.12
201835_s_at	PRKAB1	0.1	0.23	0.000325	1	0.09	0.22	0.09	0.08	0.08	0.04	0.02	0.74	0.06	0.35	0.01	0.66
201836_s_at	SUPT7L	-0.07	0.14	-0.02	0.66	0.01	0.8	-0.02	0.54	-0.02	0.53	0.03	0.23	-0.1	0.00432	-0.08	0.04
201837_s_at	SUPT7L	0.04	0.5	0.00657	0.89	0.02	0.54	0.07	0.00361	0.09	0.000736	0.11	2.5e-07	0.11	5.05e-05	0.1	0.00862
201838_s_at	SUPT7L	-0.00798	0.87	0.00493	0.89	-0.00828	0.81	0.00926	0.71	-0.02	0.36	-0.05	0.02	-0.05	0.06	-0.01	0.65
201839_s_at	EPCAM	-0.3	5.15e-10	-0.34	1.24e-06	-0.36	2.02e-12	-0.34	1.65e-10	-0.23	7.05e-05	-0.21	1.43e-05	-0.33	2.93e-05	-0.35	3.82e-05
201840_at	NEDD8	0.03	0.12	0.07	0.000638	-0.00829	0.91	-0.00927	0.55	0.01	0.37	0.01	0.2	0.02	0.21	-0.09	0.00145
201841_s_at	HSPB1	0.0088	0.83	0.07	0.13	-0.01	0.87	0.04	0.06	0.00121	0.93	0.02	0.47	0.03	0.42	0.05	0.05
201842_s_at	EFEMP1	-0.22	1.18e-07	-0.19	3.04e-05	-0.16	9.92e-06	-0.23	3.77e-06	-0.15	2.53e-07	-0.22	9.09e-16	-0.26	1.32e-10	-0.29	1e-07
201843_s_at	EFEMP1	-0.25	2.33e-09	-0.24	4.44e-07	-0.2	0.000423	-0.27	2.31e-08	-0.21	2.01e-09	-0.21	5.77e-12	-0.31	2.61e-14	-0.3	0.000203
201844_s_at	RYBP	-0.03	0.7	-0.04	0.32	-0.00366	0.94	-0.13	0.07	-0.15	2.42e-07	-0.17	0.000215	-0.15	1.64e-05	-0.13	0.51
201845_s_at	RYBP	-0.03	0.11	-0.06	8.94e-05	-0.03	0.04	-0.06	0.000157	-0.09	1.76e-12	-0.08	1.89e-12	-0.09	2.27e-06	-0.12	4.34e-06
201846_s_at	RYBP	-0.05	0.49	-0.05	0.29	0.04	0.4	-0.04	0.58	-0.13	1.23e-08	-0.13	2.19e-07	-0.12	2.34e-05	0.11	0.12
201847_at	LIPA	-0.00482	0.87	0.01	0.8	0.06	0.04	0.09	0.00483	0.13	1.3e-11	0.14	1.99e-14	0.16	6.73e-07	0.06	0.19
201848_s_at	BNIP3	0.2	5.92e-07	0.2	1.62e-05	0.23	2.53e-07	0.22	1.43e-11	0.24	5.71e-05	0.27	5.32e-10	0.34	4.44e-11	0.13	0.00143
201849_at	BNIP3	0.05	0.29	0.05	0.19	0.12	0.0013	0.15	1.66e-10	0.06	0.08	0.11	5.54e-06	0.17	1.36e-05	0.04	0.37
201850_at	CAPG	0.04	0.28	0.11	0.07	0.00411	0.96	0.00751	0.79	0.06	0.04	0.11	0.00124	0.06	0.06	0.11	0.00375
201851_at	SH3GL1	-0.04	0.43	0.14	0.0022	0.07	0.18	0.14	0.03	0.11	0.00165	0.09	0.05	0.13	0.000993	0.00694	0.78
201852_x_at	COL3A1	-0.00634	0.92	0.03	0.57	0.03	0.66	0.07	0.18	0.06	0.15	0.02	0.51	0.09	0.33	-0.00661	0.8
201853_s_at	CDC25B	0.14	0.000147	0.2	1.94e-09	0.19	2.54e-07	0.17	4.56e-05	0.26	1.28e-11	0.29	1.04e-19	0.27	4.2e-17	0.3	2.56e-10
201854_s_at	ATMIN	0.1	0.00122	0.15	3.1e-07	0.09	0.000121	0.15	0.000919	0.03	0.37	-0.02	0.23	0.07	0.000271	0.00446	0.89
201855_s_at	ATMIN	0.01	0.56	0.06	0.000261	0.03	0.09	0.04	0.05	0.02	0.38	0.04	0.000995	0.05	0.00791	0.00138	0.94
201856_s_at	ZFR	0.15	0.04	0.09	0.11	0.15	0.04	0.14	0.06	-0.02	0.61	-0.03	0.29	-0.1	0.05	-0.04	0.61
201857_at	ZFR	3.29e-05	1	-0.00912	0.51	0.000498	0.96	-0.00286	0.89	-0.03	0.05	-0.04	0.01	-0.04	0.02	-0.07	0.00659
201858_s_at	SRGN	0.14	0.16	0.19	0.01	0.3	0.00182	0.38	0.00185	0.32	4.66e-12	0.33	2.47e-11	0.37	5.91e-05	0.31	0.0058
201859_at	SRGN	0.05	0.24	0.1	0.00314	0.22	9.24e-05	0.26	1.94e-05	0.18	2.18e-06	0.22	3.66e-12	0.34	7.89e-07	0.17	0.00027
201860_s_at	PLAT	0.22	0.04	0.42	3.37e-07	0.49	3.06e-06	0.64	0.00104	0.6	3.03e-06	0.53	2.78e-10	0.51	0.000296	0.48	5.09e-05
201861_s_at	LRRFIP1	-0.02	0.78	-0.03	0.7	0.02	0.83	0.06	0.37	0.000826	0.98	0.08	0.01	0.1	0.02	0.18	0.0017
201862_s_at	LRRFIP1	-0.02	0.28	-0.01	0.72	0.03	0.12	-0.01	0.59	0.03	0.14	0.06	0.00437	0.02	0.54	0.09	0.13
201863_at	FAM32A	-0.00322	0.91	0.06	0.03	-0.00875	0.85	0.00783	0.63	0.03	0.02	0.03	0.00532	0.02	0.08	-0.01	0.61
201864_at	GDI1	-0.12	0.06	-0.1	0.04	-0.05	0.07	-0.13	0.000541	-0.06	0.01	-0.07	0.03	-0.09	2.33e-06	-0.1	0.01
201865_x_at	NR3C1	-0.08	0.00161	-0.12	0.000355	-0.07	0.00279	-0.16	2.54e-06	-0.13	3.3e-08	-0.12	8.26e-11	-0.13	7.01e-06	-0.18	0.00174
201866_s_at	NR3C1	0.04	0.26	0.05	0.26	0.02	0.44	-0.07	0.19	-0.16	1.97e-08	-0.21	1.72e-16	-0.23	1.73e-05	-0.03	0.4
201867_s_at	TBL1X	-0.03	0.46	0.01	0.81	-0.02	0.45	-0.02	0.89	-0.0023	0.95	-0.03	0.29	-0.14	0.05	0.06	0.05
201868_s_at	TBL1X	0.11	0.35	0.18	0.07	0.16	2.5e-05	-0.00732	0.89	-0.01	0.84	-0.00819	0.9	-0.08	0.2	0.09	0.000568
201869_s_at	TBL1X	0.1	0.24	0.15	0.22	0.09	0.08	-0.03	0.77	0.1	0.14	0.09	0.09	-0.07	0.11	-0.51	5.86e-07
201870_at	TOMM34	0.05	0.18	0.11	0.000729	0.03	0.26	-0.1	0.01	0.08	0.000311	0.09	0.00619	0.07	0.02	-0.04	0.07
201871_s_at	UBXN1	0.09	0.02	0.00592	0.88	0.00892	0.88	-0.07	0.03	-0.03	0.24	-0.05	0.00399	-0.04	0.13	-0.11	0.00316
201872_s_at	ABCE1	0.1	0.000229	0.16	2.28e-13	0.07	0.00768	0.14	1.72e-09	0.12	2.76e-09	0.11	5.75e-08	0.08	0.01	0.18	6.41e-05
201873_s_at	ABCE1	0.07	0.000224	0.12	9.36e-16	0.06	1.9e-07	0.1	8.39e-06	0.13	6.22e-10	0.1	5.89e-08	0.08	0.000641	0.13	0.00112
201874_at	MPZL1	0.16	6.76e-05	0.15	0.00576	0.15	1.85e-08	0.11	1.96e-07	0.18	1.19e-13	0.16	3.15e-27	0.16	1.01e-09	0.17	7.67e-08
201875_s_at	MPZL1	0.09	3.04e-05	0.1	0.000216	0.12	2.82e-07	0.09	0.00168	0.13	7.21e-12	0.15	3.17e-18	0.14	1.97e-09	0.06	0.06
201876_at	PON2	0.07	0.23	0.09	0.000481	0.08	7.17e-05	0.18	6.76e-11	0.19	2.83e-12	0.26	7.79e-33	0.2	3.5e-16	0.23	5.67e-08
201877_s_at	PPP2R5C	-0.07	5.68e-06	-0.06	0.00394	-0.05	0.14	-0.15	2.55e-16	-0.14	4.88e-25	-0.13	1.46e-25	-0.13	8.11e-16	-0.14	3.5e-11
201878_at	ARIH1	0.01	0.72	0.04	0.05	0.02	0.35	0.05	0.19	-0.02	0.42	-0.06	0.04	-0.06	0.08	-0.02	0.52
201879_at	ARIH1	0.11	0.1	0.1	0.21	0.06	0.05	-0.07	0.09	-0.07	0.00549	-0.12	0.00017	-0.15	5.65e-06	-0.02	0.62
201880_at	ARIH1	-0.03	0.04	-0.03	0.06	-0.04	0.04	-0.09	3.9e-05	-0.1	2.31e-28	-0.11	0.0057	-0.12	3.27e-17	-0.15	4.02e-12
201881_s_at	ARIH1	0.14	0.04	0.19	3.18e-06	0.14	0.00106	0.14	0.00114	0.06	0.11	-0.00636	0.83	0.08	0.07	0.03	0.46
201882_x_at	B4GALT1	0.09	0.06	0.1	0.02	0.0083	0.88	0.13	0.18	0.06	0.56	0.03	0.71	0.02	0.88	-0.04	0.63
201883_s_at	B4GALT1	-0.03	0.07	-0.03	0.35	0.02	0.29	0.02	0.44	0.03	0.46	0.05	0.43	-0.01	0.82	-0.05	0.34
201884_at	CEACAM5	0.04	0.66	0.08	0.29	0.35	1.75e-05	0.27	0.000474	0.26	0.000903	0.26	0.000291	0.24	0.00345	0.24	0.01
201885_s_at	CYB5R3	-0.19	5.44e-07	-0.15	1.34e-08	-0.15	1.03e-15	-0.18	5.92e-13	-0.1	1.67e-08	-0.14	2.37e-08	-0.19	5.54e-17	-0.18	4.12e-10
201886_at	DCAF11	0.12	0.06	0.17	5.7e-05	0.07	0.01	0.04	0.21	0.11	4.83e-06	0.14	5.81e-09	0.15	5.66e-05	0.02	0.34
201887_at	IL13RA1	0.05	0.03	0.06	0.00561	0.11	4.65e-07	0.09	0.0013	0.07	5.67e-05	0.09	1.94e-10	0.14	1.38e-06	0.05	0.14
201888_s_at	IL13RA1	0.15	0.00624	0.22	3.52e-06	0.35	4.12e-13	0.33	1.86e-15	0.21	3.86e-12	0.33	2.38e-24	0.36	1.78e-14	0.22	4.92e-05
201889_at	FAM3C	-0.08	0.00139	-0.07	0.00919	-0.08	0.00286	-0.1	2.36e-07	-0.1	1.51e-06	-0.11	2.47e-09	-0.07	0.00126	-0.11	0.000201
201890_at	RRM2	0.33	2.52e-07	0.48	1.92e-24	0.27	1.43e-17	0.43	1.27e-14	0.52	4.32e-39	0.58	1.82e-35	0.54	2.1e-22	0.54	5.71e-25
201891_s_at	B2M	0.02	0.02	0.0013	0.93	0.00636	0.57	0.03	0.000326	0.0063	0.63	0.00146	0.84	0.00237	0.84	0.06	8.96e-05
201892_s_at	IMPDH2	0.04	0.29	0.08	0.1	0.000503	0.99	-0.01	0.51	0.00195	0.91	-0.00878	0.5	0.00185	0.93	-0.02	0.28
201893_x_at	DCN	-0.12	0.00951	-0.13	0.02	-0.1	1.52e-05	-0.15	1e-05	-0.04	0.00367	-0.16	2.68e-12	-0.17	0.00206	-0.09	2.76e-06
201894_s_at	SSR1	0.04	0.05	0.05	0.17	0.05	0.000172	0.06	0.02	0.08	4.54e-05	0.06	5.66e-07	-0.03	0.4	0.00285	0.92
201895_at	ARAF	-0.03	0.68	0.00687	0.91	0.02	0.46	0.05	0.27	0.08	0.0044	0.14	0.02	0.13	2.79e-05	0.06	0.05
201896_s_at	PSRC1	0.07	0.33	0.18	0.00738	0.11	0.08	0.06	0.19	0.26	2.91e-07	0.26	2.05e-08	0.1	0.11	0.07	0.2
201897_s_at	CKS1B	0.07	0.05	0.13	0.00188	0.02	0.68	0.05	0.00672	0.09	1.29e-08	0.09	4.22e-09	0.12	8.81e-08	-0.01	0.73
201898_s_at	UBE2A	0.1	8.76e-05	0.15	1.38e-10	0.1	0.00733	0.18	4.09e-08	0.15	2.44e-16	0.16	1.76e-16	0.16	5.56e-07	0.12	1.48e-05
201899_s_at	UBE2A	0.03	0.06	0.05	0.00447	0.03	0.02	0.04	0.000428	0.06	6.81e-08	0.1	1.41e-13	0.06	8.24e-05	0.04	9.98e-05
201900_s_at	AKR1A1	-0.02	0.55	-0.00245	0.93	-0.05	0.41	-0.00748	0.71	-0.000293	0.99	0.02	0.3	0.07	0.0024	-0.15	0.00684
201901_s_at	YY1	0.00841	0.91	0.07	0.27	0.01	0.78	0.01	0.88	-0.06	0.000785	-0.08	5.49e-06	-0.12	1.8e-07	0.08	0.11
201902_s_at	YY1	0.13	0.01	0.07	0.33	0.09	0.02	-0.29	0.02	-0.12	0.07	-0.19	0.03	-0.2	0.02	-0.1	0.51
201903_at	UQCRC1	0.08	0.14	0.07	0.4	-0.02	0.8	-0.04	0.23	0.08	0.000854	0.08	0.00117	0.05	0.07	-0.03	0.46
201904_s_at	CTDSPL	-0.08	0.14	-0.09	0.02	-0.1	0.00508	-0.18	0.000686	-0.17	1e-05	-0.14	0.000427	-0.25	5.14e-06	-0.15	0.06
201905_s_at	CTDSPL	0.02	0.34	0.07	0.13	0.03	0.2	-0.0015	0.98	0.04	0.09	-0.01	0.57	0.02	0.57	-0.02	0.33
201906_s_at	CTDSPL	-0.1	0.000159	-0.11	0.00097	-0.13	2.7e-07	-0.18	1.25e-07	-0.14	2.01e-11	-0.18	9.6e-25	-0.17	4.02e-07	-0.35	1.51e-23
201907_x_at	DVL3	0.12	0.12	0.11	0.05	0.02	0.66	-0.04	0.74	0.21	0.00353	0.16	0.02	-0.06	0.55	0.1	0.44
201908_at	DVL3	-0.07	0.11	-0.08	0.03	-0.04	0.29	-0.1	1.59e-05	-0.02	0.45	-0.05	0.06	-0.14	2.82e-05	-0.04	0.44
201909_at	RPS4Y1	-0.07	0.77	0.05	0.83	-0.18	0.43	-0.17	0.25	-0.07	0.73	-0.08	0.58	-0.12	0.42	-0.22	0.13
201910_at	FARP1	-0.23	0.01	-0.28	4.87e-07	-0.1	0.06	-0.09	0.32	-0.01	0.79	-0.06	0.12	0.07	0.26	-0.03	0.7
201911_s_at	FARP1	-0.36	0.000753	-0.29	0.00429	-0.19	0.000736	-0.22	0.01	-0.11	0.02	-0.15	0.000838	-0.16	0.02	-0.25	1.85e-07
201912_s_at	GSPT1	0.17	1.16e-08	0.27	9.22e-30	0.19	1.13e-12	0.25	5.45e-17	0.29	1.12e-44	0.3	1.37e-33	0.22	6.2e-11	0.37	3.18e-07
201913_s_at	COASY	0.00971	0.87	0.07	0.08	0.04	0.31	0.09	0.00261	0.09	0.000139	0.14	6.1e-09	0.17	5.21e-14	0.07	0.05
201914_s_at	SEC63	0.00369	0.96	0.03	0.52	-0.00816	0.91	0.04	0.22	-0.05	0.05	-0.0038	0.9	-0.09	0.00104	0.13	0.05
201915_at	SEC63	-0.00218	0.94	0.02	0.62	-0.00745	0.8	-0.11	6.23e-05	-0.1	0.000383	-0.1	0.000153	-0.16	7.48e-06	-0.09	0.00133
201916_s_at	SEC63	0.01	0.42	0.00772	0.76	0.00168	0.85	-0.03	0.03	-0.03	0.06	-0.05	4.37e-07	-0.02	0.12	-0.03	0.23
201917_s_at	SLC25A36	-0.05	0.19	-0.12	0.00104	-0.06	0.32	-0.09	0.27	-0.17	0.000342	-0.17	5.83e-07	-0.25	6.6e-11	-0.06	0.11
201918_at	SLC25A36	-0.05	0.26	-0.13	0.000227	-0.09	0.04	-0.05	0.38	-0.14	0.00332	-0.18	1.66e-05	-0.25	1.14e-09	0.01	0.7
201919_at	SLC25A36	-0.07	0.02	-0.12	6.12e-06	-0.09	0.00129	-0.11	0.000252	-0.12	7.64e-06	-0.12	1.65e-10	-0.14	1.13e-08	-0.13	0.000421
201920_at	SLC20A1	-0.00277	0.93	0.02	0.47	0.05	0.07	0.07	0.11	0.15	1.52e-05	0.19	1.05e-09	0.13	0.02	0.09	0.26
201921_at	GNG10	-0.04	0.06	-0.03	0.13	0.01	0.57	-0.05	0.04	-0.02	0.47	-0.01	0.55	0.00699	0.8	-0.04	0.48
201922_at	TINP1	0.05	0.04	0.03	0.31	-0.00327	0.92	-0.02	0.25	-0.04	0.01	-0.06	8.64e-05	-0.02	0.38	-0.09	0.00648
201923_at	PRDX4	-0.06	0.05	0.05	0.21	-0.00917	0.73	0.01	0.58	0.04	0.1	0.08	2.49e-06	0.12	4.21e-09	-0.04	0.26
201924_at	AFF1	-0.05	0.0043	-0.08	7.46e-08	-0.07	1.64e-18	-0.17	5.03e-13	-0.15	6.53e-17	-0.18	5.91e-23	-0.23	9.85e-28	-0.18	3.44e-09
201925_s_at	CD55	-0.08	0.00393	-0.00952	0.88	-0.12	0.000112	-0.16	2.93e-07	-0.14	3.4e-05	-0.17	8.9e-12	-0.18	4.2e-06	-0.22	1.09e-05
201926_s_at	CD55	-0.08	0.00584	0.02	0.68	-0.07	0.04	-0.1	0.00922	-0.07	0.02	-0.06	0.03	-0.01	0.74	-0.08	0.12
201927_s_at	PKP4	-0.04	0.17	-0.02	0.62	-0.02	0.37	0.14	0.09	0.04	0.3	0.05	0.14	-0.04	0.35	0.11	0.04
201928_at	PKP4	-0.03	0.07	-0.03	0.02	-0.04	0.00963	-0.03	0.00919	-0.02	0.46	-0.00633	0.7	-0.04	0.03	-0.02	0.4
201929_s_at	PKP4	0.07	0.1	0.04	0.11	-0.00869	0.71	-0.00357	0.83	0.01	0.7	0.01	0.68	-0.09	0.00655	0.000577	0.99
201930_at	MCM6	0.08	0.00941	0.21	1.78e-12	0.09	4.23e-06	0.13	3.18e-09	0.23	2.62e-21	0.2	3.89e-13	0.31	3.63e-21	0.12	4.87e-09
201931_at	ETFA	0.04	0.28	0.07	0.1	0.01	0.57	0.05	0.000128	0.05	0.00298	0.09	1.47e-10	0.11	1.28e-08	0.06	0.02
201932_at	LRRC41	0.01	0.48	0.03	0.29	0.00615	0.83	-0.12	0.02	0.03	0.07	-0.00978	0.68	-0.01	0.64	-0.1	0.03
201933_at	CHMP1A	0.09	0.02	0.07	0.07	0.06	0.16	0.06	0.05	0.09	0.000484	0.11	0.00633	0.14	2.14e-09	0.06	0.04
201934_at	WDR82	0.02	0.19	0.02	0.05	0.03	0.03	-0.03	0.00622	0.00683	0.49	-0.0068	0.62	-0.000523	0.97	-0.00112	0.95
201935_s_at	EIF4G3	0.09	0.0024	0.09	0.02	0.000608	0.99	0.00129	0.98	-0.01	0.69	-0.00454	0.85	-0.03	0.43	0.06	0.24
201936_s_at	EIF4G3	-0.0011	0.96	0.02	0.36	-0.01	0.56	-0.01	0.7	-0.02	0.36	0.03	0.31	-0.03	0.44	0.01	0.7
201937_s_at	DNPEP	-0.1	0.2	-0.02	0.71	-0.03	0.51	0.02	0.55	0.12	0.00228	0.15	3.92e-05	0.1	0.00282	0.06	0.03
201938_at	CDK2AP1	0.00733	0.5	0.02	0.09	0.01	0.29	0.04	0.00044	0.04	0.02	0.06	0.000156	0.06	0.00704	0.02	0.36
201939_at	PLK2	0.18	1e-05	0.19	2.69e-11	0.18	1.5e-07	0.17	2.39e-13	0.17	4.14e-12	0.15	1.17e-15	0.15	0.000228	0.17	1.31e-07
201940_at	CPD	0.02	0.68	0.03	0.6	0.03	0.27	-0.03	0.57	0.07	0.08	0.03	0.36	0.02	0.63	-0.04	0.43
201941_at	CPD	-0.06	0.04	-0.09	0.002	-0.04	0.05	-0.08	0.04	-0.04	0.02	-0.05	0.0079	-0.07	0.000464	-0.15	0.00236
201942_s_at	CPD	-0.02	0.81	0.03	0.66	0.00281	0.97	0.06	0.51	0.05	0.19	-0.01	0.74	-0.09	0.13	0.12	0.07
201943_s_at	CPD	0.02	0.46	0.08	0.04	0.08	0.0024	-0.00478	0.95	0.07	0.04	0.05	0.12	-0.00149	0.97	-0.00753	0.85
201944_at	HEXB	-0.02	0.43	0.00274	0.94	-0.04	0.14	-0.06	0.1	-0.04	0.02	-0.06	3.37e-05	-0.02	0.41	-0.12	0.000234
201945_at	FURIN	0.15	0.0034	0.16	1.14e-06	0.19	6.94e-06	0.3	0.01	0.24	1.34e-07	0.21	0.000109	0.2	5.3e-06	0.15	0.000923
201946_s_at	CCT2	0.1	0.00101	0.13	0.000384	0.14	0.00145	0.23	6.18e-15	0.19	3.57e-15	0.16	2.69e-18	0.18	1.85e-05	0.27	1.03e-05
201947_s_at	CCT2	0.09	2.24e-06	0.14	1.39e-18	0.06	0.13	0.1	1.61e-18	0.12	1.3e-13	0.13	9.22e-24	0.12	2.04e-10	0.14	7.59e-06
201948_at	GNL2	0.03	0.5	0.09	0.06	0.03	0.54	0.07	0.00166	0.08	0.000189	0.1	1.32e-05	0.11	2.94e-06	0.09	0.28
201949_x_at	CAPZB	-0.02	0.29	0.03	0.41	-0.0076	0.79	-0.0034	0.88	0.01	0.29	0.03	0.55	0.03	0.1	0.06	0.11
201950_x_at	CAPZB	0.00556	0.79	0.04	0.19	0.03	0.44	0.05	0.16	0.09	0.000879	0.1	0.13	0.13	2.22e-05	0.16	4.21e-06
201951_at	ALCAM	-0.13	0.00635	-0.23	2.21e-05	-0.2	3.46e-07	-0.28	1.61e-12	-0.2	1.33e-06	-0.23	2.34e-13	-0.31	8.43e-13	-0.36	0.00364
201952_at	ALCAM	-0.2	5.74e-06	-0.23	1.67e-07	-0.18	8.36e-12	-0.28	1.49e-18	-0.21	5.74e-10	-0.25	6.67e-23	-0.24	1.1e-10	-0.4	4.04e-12
201953_at	CIB1	0.07	0.11	0.04	0.44	0.03	0.68	0.08	0.00151	0.12	3.58e-08	0.11	4.7e-10	0.12	8.83e-05	0.07	0.06
201954_at	ARPC1B	0.07	0.26	0.19	0.00726	0.08	0.42	0.15	0.00143	0.16	2.78e-11	0.19	1.66e-16	0.19	1.08e-05	0.14	7.27e-05
201955_at	CCNC	0.06	0.000642	0.06	0.02	0.04	0.000306	0.06	4.67e-06	0.08	1.09e-09	0.09	5.84e-17	0.11	3.93e-18	0.09	0.00109
201956_s_at	GNPAT	-0.1	0.00896	-0.11	0.00105	-0.12	3.37e-06	-0.13	2.85e-05	-0.15	2.56e-05	-0.13	2.15e-06	-0.14	5.95e-08	-0.28	0.000381
201957_at	PPP1R12B	-0.18	0.00206	-0.19	0.00018	-0.14	0.03	-0.07	0.25	-0.17	0.00531	-0.2	0.000283	-0.17	0.02	-0.24	2.15e-06
201958_s_at	PPP1R12B	0.22	0.06	-0.13	0.27	-0.18	0.39	-0.06	0.61	-0.23	0.13	-0.31	0.000765	-0.22	0.00478	0.12	0.32
201959_s_at	MYCBP2	-0.000438	0.99	-0.0036	0.89	-0.02	0.6	-0.04	0.33	-0.02	0.57	0.01	0.66	-0.03	0.17	0.2	0.07
201960_s_at	MYCBP2	0.02	0.51	0.02	0.44	-0.02	0.34	-0.05	0.05	-0.06	0.02	-0.04	0.04	-0.09	8.55e-05	-0.08	0.28
201961_s_at	RNF41	0.03	0.46	0.04	0.22	0.04	0.31	-0.16	0.04	0.05	0.18	0.02	0.63	-0.09	0.1	-0.15	0.00211
201962_s_at	RNF41	0.02	0.46	0.03	0.49	0.05	0.05	-0.02	0.63	0.04	0.18	-0.02	0.64	-0.05	0.21	-0.11	0.00661
201963_at	ACSL1	-0.13	1.03e-05	-0.15	4.07e-07	-0.08	0.00267	-0.14	2.52e-07	-0.16	5.84e-05	-0.14	8.57e-06	-0.13	0.00117	-0.15	0.00125
201964_at	SETX	-0.0089	0.73	-0.03	0.48	-0.02	0.51	-0.07	0.01	-0.01	0.69	-0.02	0.63	-0.1	0.00227	-0.05	0.14
201965_s_at	SETX	-0.02	0.27	-0.03	0.11	-0.02	0.42	-0.03	0.48	-0.03	0.39	-0.05	0.1	-0.13	3.62e-05	-0.04	0.11
201966_at	NDUFS2	-0.00441	0.82	0.02	0.47	-0.00805	0.84	0.03	0.12	0.04	0.18	0.05	0.01	0.03	0.11	0.02	0.27
201967_at	RBM6	-0.02	0.78	-0.09	0.05	-0.07	0.09	-0.09	1.87e-06	-0.08	0.0015	-0.06	0.000713	-0.09	0.000646	-0.06	0.15
201968_s_at	PGM1	-0.1	0.0083	-0.09	0.03	-0.04	0.12	-0.06	0.04	-0.03	0.16	-0.02	0.37	-0.00475	0.88	-0.1	0.00145
201969_at	NASP	-0.00855	0.76	-0.02	0.33	-0.04	0.04	-0.09	0.000261	-0.00689	0.79	-0.0056	0.82	-0.01	0.68	-0.06	0.14
201970_s_at	NASP	0.05	0.19	0.14	0.00151	0.07	0.01	0.06	0.0037	0.11	6.05e-09	0.09	1.71e-07	0.11	5.7e-05	0.08	0.2
201971_s_at	ATP6V1A	0.28	2.93e-06	0.24	0.00535	0.22	0.000353	0.21	0.19	0.12	7.32e-09	0.11	1.82e-05	0.12	0.03	0.39	9.61e-05
201972_at	ATP6V1A	0.05	0.000151	0.05	0.04	0.04	0.00222	0.07	0.00247	0.11	0.00645	0.11	2.61e-05	0.07	7.22e-05	0.00706	0.79
201973_s_at	C7orf28A	-0.01	0.44	-0.05	0.04	-0.06	0.00121	-0.04	0.00165	-0.06	0.04	-0.07	0.00223	-0.07	0.00223	-0.04	0.04
201974_s_at	C7orf28A	-0.00778	0.91	-0.21	1.29e-09	-0.03	0.61	0.00297	0.96	0.05	0.2	0.06	0.11	-0.00595	0.91	0.04	0.19
201975_at	CLIP1	0.02	0.29	0.02	0.36	0.01	0.54	0.02	0.24	-0.02	0.29	-0.00402	0.82	-0.00324	0.87	0.07	0.01
201976_s_at	MYO10	-0.01	0.6	-0.02	0.23	0.00461	0.77	-0.02	0.37	-0.01	0.63	-0.01	0.31	-0.04	0.2	-0.00846	0.75
201977_s_at	KIAA0141	-0.01	0.79	0.00213	0.95	0.00136	0.97	-0.03	0.17	-0.03	0.4	-0.05	0.02	-0.07	0.00444	-0.01	0.68
201978_s_at	KIAA0141	-0.08	0.02	-0.05	0.11	-0.08	0.00113	-0.05	0.27	-0.05	0.24	-0.06	0.11	-0.12	0.000719	-0.12	0.24
201979_s_at	PPP5C	-0.06	0.49	-0.02	0.72	-0.00121	0.99	0.03	0.42	0.17	4.81e-05	0.17	0.00678	0.12	0.00644	0.13	0.00151
201980_s_at	RSU1	0.05	0.03	0.09	0.00022	0.08	1.49e-05	0.08	1.42e-07	0.06	0.000106	0.09	3.81e-12	0.12	6.7e-09	0.07	0.00113
201981_at	PAPPA	0.05	0.42	0.04	0.34	0.07	0.41	0.02	0.66	0.09	0.04	0.06	0.16	0.08	0.14	-0.02	0.53
201982_s_at	PAPPA	-0.06	0.42	0.08	0.22	0.14	0.23	0.05	0.16	0.1	0.02	0.03	0.36	0.02	0.72	-0.00289	0.93
201983_s_at	EGFR	-0.12	0.00131	-0.16	0.000112	-0.16	0.00142	-0.29	0.00128	-0.15	4.21e-09	-0.19	5.67e-08	-0.23	1.74e-13	0.15	0.07
201984_s_at	EGFR	-0.13	6.63e-07	-0.11	2.88e-14	-0.11	4.33e-07	-0.1	0.000194	-0.12	6.98e-05	-0.14	3.42e-12	-0.18	9.36e-05	-0.09	0.00166
201985_at	KIAA0196	0.01	0.58	0.06	0.06	0.02	0.13	-0.000866	0.96	0.06	4.33e-07	0.04	0.000369	0.08	5.97e-05	-0.02	0.36
201986_at	MED13	0.04	0.47	0.04	0.57	0.04	0.39	-0.07	0.00569	-0.05	0.02	-0.04	0.22	-0.15	6.11e-08	0.07	0.07
201987_at	MED13	-0.02	0.05	-0.03	0.06	-0.03	0.00469	-0.09	1.35e-07	-0.09	1.99e-09	-0.08	1.58e-07	-0.17	5.81e-12	-0.1	0.04
201988_s_at	CREBL2	0.01	0.74	-0.02	0.59	-0.02	0.28	-0.07	0.05	-0.06	0.00812	-0.08	0.00053	-0.17	6.98e-05	-0.09	0.00262
201989_s_at	CREBL2	-0.1	0.000234	-0.16	2.77e-21	-0.11	2.58e-16	-0.13	0.0019	-0.12	2.71e-10	-0.13	8.73e-12	-0.19	2.43e-19	-0.21	1.11e-11
201990_s_at	CREBL2	-0.1	1.16e-06	-0.14	6.03e-07	-0.09	3.01e-05	-0.14	2.25e-14	-0.11	2.11e-07	-0.12	5.65e-14	-0.15	2.32e-13	-0.19	8.21e-12
201991_s_at	KIF5B	-0.05	0.00645	-0.01	0.58	-0.00667	0.68	-0.06	0.07	-0.05	4.75e-05	-0.03	0.05	-0.06	0.000503	0.24	0.0012
201992_s_at	KIF5B	0.21	0.00221	0.34	5.87e-08	0.26	0.000208	0.21	0.00232	0.06	0.11	0.05	0.19	-0.05	0.4	0.21	0.03
201993_x_at	HNRPDL	0.04	0.11	0.00882	0.55	-0.00692	0.79	-0.00675	0.75	0.05	0.08	0.00882	0.54	-0.05	0.1	0.07	0.1
201994_at	MORF4L2	0.01	0.24	0.01	0.63	0.02	0.14	0.02	0.1	0.02	0.05	0.01	0.07	-0.03	0.03	0.01	0.54
201995_at	EXT1	0.04	0.27	0.09	0.04	0.04	0.14	0.05	0.0064	0.11	0.000361	0.12	7.25e-09	0.04	0.14	0.1	2.79e-06
201996_s_at	SPEN	-0.02	0.74	-0.07	0.18	-0.04	0.33	-0.22	0.09	-0.14	0.000877	-0.14	8.66e-07	-0.26	3.4e-05	0.04	0.5
201997_s_at	SPEN	-0.02	0.42	-0.03	0.11	-0.02	0.39	-0.03	0.28	-0.04	0.02	-0.03	0.05	-0.05	0.02	-0.02	0.58
201998_at	ST6GAL1	-0.13	0.0079	-0.22	7.9e-10	-0.13	0.000894	-0.37	1.02e-05	-0.11	0.00375	-0.09	0.02	-0.19	0.000938	-0.29	5.49e-07
[truncated: 52,614 more rows]
